# Supplementary material for: Bis­(2-amino-5-methyl­pyridinium) fumarate–fumaric acid (1/1)
Source: Acta Crystallogr Sect E Struct Rep Online. 2010 Jul 24;66(Pt 8):o2093–4. doi: 10.1107/S1600536810027960 (PMC3007292; doi:10.1107/S1600536810027960)
Supplement: Supplementary file 2 [file e-66-o2093-Isup2.hkl]

#
# h,k,l, Fc-squared, Fo-squared, sigma(Fo-squared) and status flag
#
data_I
_shelx_title ' mo_h55_0m in P-1 (100K)'
_shelx_refln_list_code          4
_shelx_F_calc_maximum       87.34
_exptl_crystal_F_000       236.00
_reflns_d_resolution_high  0.5816
 
loop_
 _symmetry_equiv_pos_as_xyz
 'x, y, z'
 '-x, -y, -z'
 
_cell_length_a     4.0366
_cell_length_b     9.3145
_cell_length_c    14.0077
_cell_angle_alpha  94.030
_cell_angle_beta   95.060
_cell_angle_gamma  90.903
 
_shelx_F_squared_multiplier     1.000
 
loop_
 _refln_index_h
 _refln_index_k
 _refln_index_l
 _refln_F_squared_calc
 _refln_F_squared_meas
 _refln_F_squared_sigma
 _refln_observed_status
   1   0   0      258.56      257.79      3.88 o
   2   0   0       15.14       22.53      0.30 o
   3   0   0        7.23        4.25      0.12 o
   4   0   0        9.90       10.71      0.36 o
   5   0   0       23.17       21.70      0.52 o
   6   0   0        9.75        9.72      0.56 o
  -6   1   0       47.38       44.94      1.20 o
  -5   1   0        0.28        0.11      0.13 o
  -4   1   0       41.90       43.82      0.66 o
  -3   1   0        3.81        4.07      0.12 o
  -2   1   0      274.73      269.85      3.10 o
  -1   1   0      402.41      455.68      5.86 o
   0   1   0      158.85      149.86      3.51 o
   2   1   0      259.39      269.71      2.48 o
   3   1   0      299.84      319.10      4.83 o
   4   1   0        2.17        1.60      0.14 o
   5   1   0        0.39        0.24      0.12 o
   6   1   0        2.35        2.29      0.30 o
  -6   2   0       12.93       13.34      0.76 o
  -5   2   0        1.00        0.78      0.13 o
  -4   2   0        9.63        9.10      0.20 o
  -3   2   0       73.60       78.02      0.75 o
  -2   2   0      125.47      163.96      1.72 o
  -1   2   0      159.28      147.67      2.11 o
   0   2   0      499.45      457.78     10.64 o
   1   2   0     4426.38     4015.25     62.96 o
   2   2   0      771.26      809.50      6.66 o
   3   2   0        2.70        3.66      0.17 o
   4   2   0       44.66       48.48      0.69 o
   5   2   0       12.51       12.50      0.35 o
   6   2   0        1.73        1.54      0.26 o
  -6   3   0       10.10        9.50      0.44 o
  -5   3   0       30.93       29.96      0.52 o
  -4   3   0       32.27       31.05      0.46 o
  -3   3   0       17.82       16.61      0.27 o
  -2   3   0      367.88      402.32      3.65 o
  -1   3   0     1245.67     1228.25     43.85 o
   0   3   0        9.58        9.41      0.37 o
   1   3   0     1707.63     1805.54     23.06 o
   2   3   0      888.20      951.97     11.57 o
   3   3   0       95.02      105.00      1.32 o
   4   3   0      193.62      195.28      2.36 o
   5   3   0       95.31       95.02      1.35 o
   6   3   0       10.48       10.29      0.49 o
  -6   4   0        1.42        0.94      0.32 o
  -5   4   0      170.38      173.49      1.87 o
  -4   4   0        0.04        0.08      0.07 o
  -3   4   0       46.37       50.71      0.48 o
  -2   4   0       63.64       74.23      0.80 o
  -1   4   0       28.27       29.59      0.42 o
   0   4   0      807.68      882.23     13.80 o
   1   4   0       92.96      117.68      1.22 o
   3   4   0       61.68       65.65      1.07 o
   4   4   0      161.90      158.52      3.00 o
   5   4   0       36.57       36.65      0.86 o
   6   4   0        0.15       -0.13      0.19 o
  -6   5   0        0.44       -0.25      0.25 o
  -5   5   0      133.00      133.58      1.77 o
  -4   5   0       64.22       65.90      0.79 o
  -3   5   0       57.60       55.94      0.57 o
  -2   5   0       55.07       72.45      1.20 o
  -1   5   0      194.59      229.24      5.19 o
   0   5   0      612.90      627.98      6.78 o
   1   5   0        0.53        2.43      0.19 o
   2   5   0       19.35       22.27      0.62 o
   3   5   0       61.79       64.09      1.28 o
   4   5   0      136.24      135.78      2.03 o
   5   5   0       10.41       10.45      0.44 o
   6   5   0        9.75       10.51      0.49 o
  -6   6   0        0.31        0.42      0.32 o
  -5   6   0       27.13       25.89      0.67 o
  -4   6   0        9.54        9.18      0.37 o
  -3   6   0       18.69       17.13      0.45 o
  -2   6   0      238.95      241.38      2.81 o
  -1   6   0       48.11       47.55      3.03 o
   0   6   0        1.81        0.53      0.08 o
   1   6   0      165.50      174.04      2.34 o
   2   6   0       29.12       32.86      1.09 o
   3   6   0        4.37        3.46      0.38 o
   4   6   0       21.01       20.22      0.51 o
   5   6   0        4.01        4.00      0.28 o
   6   6   0        0.01        0.02      0.26 o
  -6   7   0       15.67       16.45      1.40 o
  -5   7   0        0.05       -0.11      0.17 o
  -4   7   0       12.52       13.29      0.72 o
  -3   7   0       62.22       55.67      0.76 o
  -2   7   0       62.54       62.43      0.71 o
  -1   7   0       69.82       67.01      0.91 o
   0   7   0      303.98      304.61      3.98 o
   1   7   0        0.99        0.75      0.18 o
   2   7   0       37.26       33.13      0.78 o
   3   7   0       17.11       18.05      0.88 o
   4   7   0        4.78        5.42      0.43 o
   5   7   0       58.60       56.11      1.49 o
   6   7   0        1.07        1.20      0.44 o
  -6   8   0       31.51       30.04      1.47 o
  -5   8   0        2.74        2.60      0.51 o
  -4   8   0       47.02       44.95      0.81 o
  -3   8   0        3.10        2.78      0.18 o
  -2   8   0      219.52      212.27      2.24 o
  -1   8   0      383.88      387.01      3.87 o
   0   8   0      236.27      235.45      3.17 o
   1   8   0        0.50        0.27      0.09 o
   2   8   0        0.33       -0.09      0.10 o
   3   8   0      197.56      181.51      3.20 o
   4   8   0        7.88        8.37      0.50 o
   5   8   0       16.18       17.35      0.76 o
  -5   9   0        0.61        0.57      0.26 o
  -4   9   0        1.52        1.17      0.18 o
  -3   9   0        8.93       10.36      0.34 o
  -2   9   0      119.89      112.52      1.76 o
  -1   9   0      548.28      517.79      5.75 o
   0   9   0        6.89        6.41      0.35 o
   1   9   0        0.21        0.49      0.16 o
   2   9   0       42.83       38.49      0.92 o
   3   9   0       22.47       18.76      0.65 o
   4   9   0        0.04       -0.09      0.18 o
   5   9   0       25.38       27.04      0.99 o
  -5  10   0       17.42       16.05      0.71 o
  -4  10   0        7.39        7.49      0.38 o
  -3  10   0       16.54       14.00      0.50 o
  -2  10   0        2.07        2.12      0.29 o
  -1  10   0       17.19       15.90      0.62 o
   0  10   0       35.91       36.44      0.75 o
   1  10   0       28.26       32.11      1.01 o
   2  10   0        4.27        4.07      0.32 o
   3  10   0        4.97        5.11      0.40 o
   4  10   0       15.53       14.31      0.66 o
   5  10   0        0.95        0.85      0.31 o
  -5  11   0       14.32       14.20      0.68 o
  -4  11   0        0.15        0.05      0.29 o
  -3  11   0        0.41        0.16      0.22 o
  -2  11   0       65.27       64.12      0.99 o
  -1  11   0        3.44        4.32      0.30 o
   0  11   0      273.05      275.35      3.81 o
   1  11   0       22.60       23.77      0.89 o
   2  11   0        0.09        0.03      0.18 o
   3  11   0        0.17        0.02      0.17 o
   4  11   0      235.66      241.60      5.48 o
  -4  12   0        4.26        4.38      0.45 o
  -3  12   0        0.41        0.51      0.15 o
  -2  12   0       95.26       94.14      2.03 o
  -1  12   0       72.17       72.57      1.34 o
   0  12   0       23.61       24.91      0.98 o
   1  12   0       38.82       37.56      1.25 o
   2  12   0        0.58        0.72      0.26 o
   3  12   0       95.64       92.75      2.53 o
   4  12   0       23.95       23.36      0.97 o
  -4  13   0       17.12       18.56      0.61 o
  -3  13   0        7.15        6.01      0.73 o
  -2  13   0        9.60        7.74      0.73 o
  -1  13   0        0.62        0.51      0.19 o
   0  13   0        2.07        1.82      0.36 o
   1  13   0        9.49        7.41      0.56 o
   2  13   0        6.26        7.20      0.56 o
   3  13   0        0.58        0.76      0.32 o
  -3  14   0       10.88        9.69      0.93 o
  -2  14   0       17.00       17.50      1.03 o
  -1  14   0       31.48       32.68      1.33 o
   0  14   0        3.70        3.10      0.46 o
   1  14   0        0.46        0.65      0.29 o
   2  14   0        1.47        0.53      0.30 o
   3  14   0        0.24        0.41      0.33 o
  -2  15   0       12.12       10.62      0.85 o
  -1  15   0       78.10       83.54      2.54 o
   0  15   0        3.67        3.96      0.52 o
   1  15   0        2.06        2.05      0.41 o
   2  15   0        0.14        0.00      0.29 o
  -2 -15   1        7.35        6.15      0.64 o
  -1 -15   1        0.06       -0.25      0.25 o
   0 -15   1       53.53       56.53      1.91 o
   1 -15   1        0.07        0.16      0.31 o
   2 -15   1       24.51       26.52      1.33 o
  -3 -14   1        0.04        0.41      0.33 o
  -2 -14   1        0.09        0.62      0.32 o
  -1 -14   1        3.25        2.05      0.40 o
   0 -14   1        0.01       -0.21      0.24 o
   1 -14   1        5.85        6.05      0.51 o
   2 -14   1       39.24       38.73      1.60 o
   3 -14   1       12.44       13.69      1.00 o
  -3 -13   1        0.61        0.20      0.26 o
  -2 -13   1       26.21       24.60      1.05 o
  -1 -13   1       65.51       70.99      2.06 o
   0 -13   1        0.74        0.89      0.29 o
   1 -13   1       35.06       34.63      0.86 o
   2 -13   1        0.80        0.83      0.34 o
   3 -13   1        2.19        2.45      0.26 o
   4 -13   1       25.96       27.24      0.82 o
  -4 -12   1        0.07        0.05      0.24 o
  -3 -12   1       10.07        9.61      0.51 o
  -2 -12   1       18.13       17.34      0.82 o
  -1 -12   1       72.05       71.94      2.02 o
   0 -12   1        3.50        4.83      0.40 o
   1 -12   1        2.62        2.12      0.37 o
   2 -12   1        0.00        0.08      0.10 o
   3 -12   1        0.02        0.18      0.15 o
   4 -12   1        3.94        4.32      0.59 o
  -4 -11   1       15.15       15.45      1.18 o
  -3 -11   1        0.57        0.63      0.16 o
  -2 -11   1        2.40        2.84      0.38 o
  -1 -11   1        0.49        0.53      0.24 o
   0 -11   1       65.15       67.31      1.46 o
   1 -11   1        4.07        4.75      0.32 o
   2 -11   1        9.83        9.73      0.41 o
   3 -11   1        5.96        7.11      0.49 o
   4 -11   1       18.32       18.17      0.70 o
   5 -11   1       25.20       26.09      1.28 o
  -5 -10   1       41.14       40.70      2.10 o
  -4 -10   1       17.95       16.77      0.71 o
  -3 -10   1        0.31        0.22      0.14 o
  -2 -10   1        2.29        2.30      0.26 o
  -1 -10   1       77.86       89.42      2.26 o
   0 -10   1      170.27      158.89      2.32 o
   1 -10   1       13.39       13.54      0.40 o
   2 -10   1        0.84        0.65      0.13 o
   3 -10   1        0.14        0.00      0.17 o
   4 -10   1        1.02        0.19      0.15 o
   5 -10   1        0.02       -0.20      0.24 o
  -5  -9   1        9.77        8.95      0.63 o
  -4  -9   1       35.17       33.67      1.02 o
  -3  -9   1        0.15        0.13      0.37 o
  -2  -9   1        0.21        0.13      0.30 o
  -1  -9   1        2.84        1.74      0.25 o
   0  -9   1       47.11       47.29      0.87 o
   1  -9   1       12.78       11.70      0.31 o
   2  -9   1       68.52       64.80      0.99 o
   3  -9   1       16.54       14.79      0.38 o
   4  -9   1        0.00       -0.12      0.12 o
   5  -9   1        0.12        0.02      0.23 o
  -5  -8   1        0.31        0.54      0.27 o
  -4  -8   1        3.02        2.49      0.32 o
  -3  -8   1       15.05       15.05      0.58 o
  -2  -8   1        6.57       11.02      0.61 o
  -1  -8   1       41.03       40.24      0.83 o
   0  -8   1      287.74      283.49      3.98 o
   1  -8   1      231.53      225.50      2.35 o
   2  -8   1        7.33        9.61      0.31 o
   3  -8   1       30.07       26.15      0.54 o
   4  -8   1       28.69       27.67      0.61 o
   5  -8   1        0.00        0.35      0.24 o
   6  -8   1        5.21        5.77      1.04 o
  -6  -7   1       10.61       11.68      0.92 o
  -5  -7   1        0.00       -0.20      0.20 o
  -4  -7   1        5.88        5.78      0.29 o
  -3  -7   1       63.08       55.73      1.25 o
  -2  -7   1       10.30        9.53      0.38 o
  -1  -7   1       19.92       18.65      0.40 o
   0  -7   1      928.64      914.78     10.00 o
   1  -7   1       69.64       58.80      2.06 o
   2  -7   1       45.60       43.13      0.55 o
   3  -7   1       74.27       65.29      0.79 o
   4  -7   1        4.22        4.12      0.23 o
   5  -7   1        6.17        5.12      0.37 o
   6  -7   1        0.06        0.03      0.30 o
  -6  -6   1        4.62        4.53      0.33 o
  -5  -6   1        0.08        0.13      0.15 o
  -4  -6   1        0.04        0.04      0.29 o
  -3  -6   1       23.23       18.76      0.45 o
  -2  -6   1        2.48        2.13      0.11 o
  -1  -6   1        8.97       13.01      0.48 o
   0  -6   1      187.68      185.22      1.90 o
   1  -6   1       56.75       46.41      0.57 o
   2  -6   1       19.70       18.26      0.34 o
   3  -6   1        4.09        4.53      0.19 o
   4  -6   1        6.23        6.55      0.31 o
   5  -6   1        6.03        5.63      0.34 o
   6  -6   1        6.66        6.32      0.56 o
  -6  -5   1        0.09       -0.11      0.19 o
  -5  -5   1       47.62       46.33      0.99 o
  -4  -5   1        8.42        8.68      0.37 o
  -3  -5   1       50.23       48.25      0.85 o
  -2  -5   1        6.59        5.79      0.25 o
  -1  -5   1      242.17      287.06      3.19 o
   0  -5   1        0.48        0.80      0.07 o
   1  -5   1      762.68      817.72      6.56 o
   2  -5   1      172.83      173.11      1.83 o
   3  -5   1       25.63       27.12      0.34 o
   4  -5   1      173.98      174.22      1.63 o
   5  -5   1       40.86       40.30      0.66 o
   6  -5   1        0.20        0.22      0.19 o
  -6  -4   1        2.76        2.16      0.36 o
  -5  -4   1       38.46       36.21      1.04 o
  -4  -4   1        0.74        0.34      0.16 o
  -3  -4   1        0.32        0.29      0.10 o
  -2  -4   1      245.90      270.96      2.99 o
  -1  -4   1        3.07        3.77      0.11 o
   0  -4   1       14.71       14.57      0.30 o
   1  -4   1      409.53      497.53      4.86 o
   2  -4   1      362.75      398.11      3.31 o
   3  -4   1        8.17        6.97      0.15 o
   4  -4   1      252.89      259.20      2.13 o
   5  -4   1        1.66        1.34      0.14 o
   6  -4   1        9.76       10.00      0.65 o
  -6  -3   1       16.12       15.96      0.59 o
  -5  -3   1       62.84       62.31      0.88 o
  -4  -3   1       59.55       60.81      0.92 o
  -3  -3   1       80.76       83.66      1.10 o
  -2  -3   1        8.10        3.45      0.11 o
   0  -3   1       22.19       32.23      0.47 o
   1  -3   1      276.46      321.49      5.03 o
   2  -3   1        1.55        0.84      0.10 o
   3  -3   1       88.21       87.33      0.76 o
   4  -3   1       77.78       75.51      0.81 o
   5  -3   1        8.52        9.06      0.27 o
   6  -3   1       12.30       10.84      0.43 o
  -6  -2   1        0.18        0.03      0.19 o
  -5  -2   1       19.24       20.22      0.44 o
  -4  -2   1       29.29       27.58      0.47 o
  -3  -2   1       69.30       80.82      1.26 o
  -2  -2   1        0.01        0.04      0.04 o
  -1  -2   1       80.97       87.68      2.01 o
   0  -2   1      936.09      975.25     22.79 o
   1  -2   1        7.45        6.23      0.44 o
   2  -2   1      118.67      120.80      1.31 o
   3  -2   1       82.16       94.83      0.88 o
   4  -2   1       50.64       51.17      0.57 o
   5  -2   1       45.77       45.71      0.68 o
   6  -2   1        0.34        0.28      0.22 o
  -6  -1   1        8.41        6.78      0.44 o
  -5  -1   1       19.29       19.01      0.48 o
  -4  -1   1        2.29        2.57      0.16 o
  -3  -1   1       14.96       15.01      0.25 o
  -2  -1   1      545.59      602.79      6.00 o
  -1  -1   1     1259.19     1277.70     21.94 o
   0  -1   1      112.45       99.13      1.60 o
   1  -1   1      333.62      342.37      4.43 o
   2  -1   1       36.42       28.01      0.40 o
   3  -1   1       40.09       41.72      0.44 o
   4  -1   1        8.99        9.10      0.22 o
   5  -1   1       20.17       20.15      0.51 o
   6  -1   1        3.41        2.99      0.37 o
  -6   0   1       30.18       31.38      1.27 o
  -5   0   1        4.30        4.66      0.28 o
  -4   0   1       96.23       97.23      1.03 o
  -3   0   1       17.46       17.87      0.24 o
  -2   0   1       79.61       92.05      2.36 o
  -1   0   1      446.36      486.67      6.23 o
   0   0   1      130.39      106.42      5.15 o
   1   0   1      129.11      134.03      1.79 o
   2   0   1        1.95        2.01      0.09 o
   3   0   1      233.28      251.53      2.01 o
   4   0   1       40.32       42.39      0.66 o
   5   0   1       55.83       55.26      1.29 o
   6   0   1        1.62        1.61      0.30 o
  -6   1   1        0.59        0.67      0.25 o
  -5   1   1        5.15        5.51      0.25 o
  -4   1   1        1.30        1.67      0.12 o
  -3   1   1      244.61      268.71      2.18 o
  -2   1   1      121.05      128.83      2.40 o
  -1   1   1     7628.90     5916.46    105.33 o
   0   1   1      238.90      258.54      6.04 o
   1   1   1      410.18      421.82      5.39 o
   2   1   1       13.21       16.33      0.27 o
   3   1   1      231.69      236.79      2.77 o
   4   1   1        5.00        4.51      0.21 o
   5   1   1       20.79       21.54      0.46 o
   6   1   1        0.07        0.08      0.20 o
  -6   2   1        1.02        0.81      0.26 o
  -5   2   1       28.34       28.60      0.55 o
  -4   2   1       15.51       17.94      0.29 o
  -3   2   1       33.34       37.36      0.50 o
  -2   2   1       37.39       39.09      0.52 o
  -1   2   1        1.04       -0.07      0.07 o
   0   2   1     3627.32     3323.90     54.59 o
   1   2   1      748.74      843.69     19.71 o
   2   2   1      150.48      180.47      1.68 o
   3   2   1       39.42       44.15      0.66 o
   4   2   1       92.73       93.94      1.29 o
   5   2   1        0.39        0.13      0.11 o
   6   2   1        4.60        3.87      0.35 o
  -6   3   1        0.00       -0.11      0.17 o
  -5   3   1       15.37       16.85      0.42 o
  -4   3   1        2.25        2.39      0.13 o
  -3   3   1       19.82       26.78      0.30 o
  -2   3   1       48.58       55.01      0.61 o
   0   3   1      413.29      367.68      6.12 o
   1   3   1     1955.43     2013.09     38.64 o
   2   3   1      223.31      233.25      4.60 o
   3   3   1       76.21       81.93      0.93 o
   4   3   1      199.43      198.68      2.39 o
   5   3   1        4.07        3.47      0.33 o
   6   3   1       10.22        9.27      0.61 o
  -6   4   1        1.11        0.89      0.40 o
  -5   4   1        1.80        1.35      0.19 o
  -4   4   1        0.32        0.27      0.09 o
  -3   4   1       27.01       33.40      0.46 o
  -2   4   1      465.93      534.78      4.81 o
  -1   4   1      277.15      299.11      4.59 o
   0   4   1      728.97      782.22     18.20 o
   1   4   1      782.49      831.46      9.19 o
   2   4   1      300.82      330.03      3.28 o
   3   4   1      215.63      220.27      2.96 o
   4   4   1      438.74      443.26      5.80 o
   5   4   1       22.13       21.02      0.99 o
   6   4   1        0.08        0.18      0.19 o
  -6   5   1        3.69        2.48      0.41 o
  -5   5   1        4.30        4.18      0.25 o
  -4   5   1       18.19       19.28      0.39 o
  -3   5   1        4.39        5.71      0.15 o
  -2   5   1       75.00       75.50      1.00 o
  -1   5   1      269.90      307.49      3.35 o
   0   5   1      100.86      113.95      1.72 o
   1   5   1      118.93      128.68      1.74 o
   2   5   1      116.04      124.70      1.69 o
   3   5   1        2.43        2.57      0.17 o
   4   5   1       89.06       88.71      2.38 o
   5   5   1        1.05        1.20      0.20 o
   6   5   1        0.08        0.02      0.17 o
  -6   6   1        6.84        6.09      0.58 o
  -5   6   1       66.76       66.29      1.12 o
  -4   6   1        0.26        0.28      0.13 o
  -3   6   1        0.09        0.21      0.09 o
  -2   6   1       28.27       32.48      0.48 o
  -1   6   1      456.48      478.62      6.19 o
   0   6   1      216.02      238.59      3.12 o
   1   6   1       70.55       72.65      1.40 o
   2   6   1        0.02        0.25      0.25 o
   3   6   1        0.17        0.61      0.28 o
   4   6   1       21.65       21.49      0.48 o
   5   6   1      102.74       98.59      1.57 o
   6   6   1        1.42        1.07      0.34 o
  -6   7   1        0.04       -0.14      0.25 o
  -5   7   1       13.48       14.18      0.52 o
  -4   7   1       13.54       11.79      0.37 o
  -3   7   1        5.35        6.00      0.33 o
  -2   7   1       22.76       22.79      0.38 o
  -1   7   1      109.45      105.54      1.59 o
   0   7   1       61.71       64.19      1.00 o
   1   7   1      222.15      238.10      3.16 o
   2   7   1       74.32       60.58      1.20 o
   3   7   1        9.33        9.17      0.42 o
   4   7   1        0.20        0.07      0.18 o
   5   7   1        3.97        5.27      0.49 o
   6   7   1       28.38       29.21      1.42 o
  -6   8   1        1.89        2.36      0.39 o
  -5   8   1        0.09        0.16      0.22 o
  -4   8   1       11.33       10.78      0.36 o
  -3   8   1       86.79       82.14      1.19 o
  -2   8   1        3.98        4.67      0.31 o
  -1   8   1      318.58      322.31      3.64 o
   0   8   1       51.05       51.06      0.87 o
   1   8   1       16.62       22.73      0.47 o
   2   8   1        8.71       11.39      0.41 o
   3   8   1        0.22        0.32      0.16 o
   4   8   1       21.79       21.05      0.76 o
   5   8   1        3.15        3.10      0.68 o
  -5   9   1       11.87       12.84      0.63 o
  -4   9   1       63.30       59.05      0.77 o
  -3   9   1       57.70       56.54      1.02 o
  -2   9   1       10.06        9.06      0.39 o
  -1   9   1       11.77       11.33      0.38 o
   0   9   1       59.96       53.37      0.93 o
   1   9   1        9.86        7.68      0.40 o
   2   9   1      172.66      153.42      2.67 o
   3   9   1       11.58       11.53      0.50 o
   4   9   1       20.92       22.08      0.80 o
   5   9   1        0.04        0.38      0.42 o
  -5  10   1       15.71       17.51      0.75 o
  -4  10   1       14.27       13.72      0.58 o
  -3  10   1        2.14        1.62      0.22 o
  -2  10   1       20.12       17.75      0.48 o
  -1  10   1        2.59        3.12      0.32 o
   0  10   1       22.51       22.45      0.83 o
   1  10   1        0.58        0.20      0.17 o
   2  10   1       34.63       29.85      0.79 o
   3  10   1        4.25        4.64      0.38 o
   4  10   1        2.65        2.77      0.90 o
   5  10   1        0.00        0.02      0.28 o
  -5  11   1        5.91        6.04      0.50 o
  -4  11   1        1.16        1.43      0.31 o
  -3  11   1        7.37        7.57      0.46 o
  -2  11   1       56.08       51.69      1.30 o
  -1  11   1       83.22       81.94      1.41 o
   0  11   1        9.83       12.09      0.49 o
   1  11   1       42.19       44.67      1.30 o
   2  11   1        2.64        2.35      0.32 o
   3  11   1       25.84       26.17      1.01 o
   4  11   1       21.44       20.70      0.81 o
  -4  12   1        0.02        0.04      0.23 o
  -3  12   1        0.88        0.58      0.20 o
  -2  12   1       20.09       18.64      0.74 o
  -1  12   1       72.45       70.92      1.31 o
   0  12   1       35.23       31.78      1.12 o
   1  12   1        0.50        1.11      0.27 o
   2  12   1       22.34       25.30      0.96 o
   3  12   1      206.45      207.36      4.85 o
   4  12   1       12.09       13.03      0.66 o
  -4  13   1        5.31        5.05      0.53 o
  -3  13   1       24.86       22.31      1.19 o
  -2  13   1        0.78        0.63      0.33 o
  -1  13   1        2.80        2.91      0.35 o
   0  13   1       76.38       78.00      2.17 o
   1  13   1        2.41        2.85      0.39 o
   2  13   1       47.41       48.31      1.51 o
   3  13   1       20.56       21.17      0.96 o
  -3  14   1        1.53        2.02      0.52 o
  -2  14   1        0.23        0.31      0.32 o
  -1  14   1       25.08       25.71      1.15 o
   0  14   1        2.15        1.65      0.37 o
   1  14   1        4.36        3.57      0.44 o
   2  14   1       40.10       40.93      1.39 o
   3  14   1        7.35        7.85      0.68 o
  -2  15   1        6.49        7.36      0.78 o
  -1  15   1       10.17        9.50      0.74 o
   0  15   1        3.37        3.33      0.49 o
   1  15   1        0.49        0.34      0.28 o
   2  15   1        7.46        9.60      0.67 o
  -2 -15   2        0.03        0.06      0.31 o
  -1 -15   2        5.80        5.73      0.63 o
   0 -15   2        3.33        2.17      0.48 o
   1 -15   2        1.19        1.17      0.33 o
   2 -15   2       15.50       14.59      1.01 o
  -3 -14   2       32.54       31.87      1.33 o
  -2 -14   2        8.28        7.88      0.71 o
  -1 -14   2        6.05        7.19      0.67 o
   0 -14   2       11.60       12.36      0.79 o
   1 -14   2        2.85        3.27      0.55 o
   2 -14   2        0.32        0.45      0.35 o
   3 -14   2        0.05        0.38      0.42 o
  -3 -13   2       14.82       12.65      0.56 o
  -2 -13   2        1.11        1.09      0.33 o
  -1 -13   2       58.34       60.10      1.87 o
   0 -13   2       30.69       32.33      1.00 o
   1 -13   2        1.46        1.66      0.30 o
   2 -13   2        6.46        7.68      0.57 o
   3 -13   2       13.25       13.05      0.56 o
   4 -13   2       46.95       47.79      1.21 o
  -4 -12   2       69.31       71.17      2.91 o
  -3 -12   2       17.31       19.31      0.67 o
  -2 -12   2        3.45        4.06      0.48 o
  -1 -12   2        1.80        0.98      0.29 o
   0 -12   2       73.05       74.18      2.23 o
   1 -12   2        6.28        5.50      0.37 o
   2 -12   2        5.49        4.53      0.26 o
   3 -12   2        4.46        5.40      0.44 o
   4 -12   2       71.38       75.07      1.67 o
  -4 -11   2       29.60       27.60      0.96 o
  -3 -11   2       11.06       10.31      0.42 o
  -2 -11   2       75.38       77.61      2.14 o
  -1 -11   2       24.51       26.88      1.02 o
   0 -11   2       39.25       39.77      1.14 o
   1 -11   2       48.56       49.03      0.78 o
   2 -11   2       24.48       25.82      0.51 o
   3 -11   2        0.27        0.35      0.22 o
   4 -11   2        6.47        7.18      0.51 o
   5 -11   2       24.37       24.63      2.34 o
  -5 -10   2        0.04       -0.03      0.26 o
  -4 -10   2        4.08        4.65      0.44 o
  -3 -10   2        8.55        7.81      0.36 o
  -2 -10   2        7.61        8.78      0.44 o
  -1 -10   2       20.68       20.78      0.83 o
   0 -10   2        1.14        1.09      0.29 o
   1 -10   2        1.05        1.69      0.20 o
   2 -10   2        0.21        0.52      0.13 o
   3 -10   2       24.12       21.65      0.44 o
   4 -10   2       12.06       11.76      0.43 o
   5 -10   2        8.28        8.18      0.55 o
  -5  -9   2        3.56        3.45      0.43 o
  -4  -9   2        1.06        0.91      0.25 o
  -3  -9   2       50.12       41.00      0.84 o
  -2  -9   2        0.39        0.39      0.16 o
  -1  -9   2      142.47      141.11      3.30 o
   0  -9   2        0.39        0.71      0.10 o
   1  -9   2        1.10        1.60      0.15 o
   2  -9   2       37.37       38.50      0.81 o
   3  -9   2      123.50      105.61      1.60 o
   4  -9   2        7.04        7.78      0.38 o
   5  -9   2       16.62       16.91      1.56 o
  -5  -8   2        2.49        1.95      0.36 o
  -4  -8   2        7.92        7.44      0.49 o
  -3  -8   2        4.35        4.38      0.36 o
  -2  -8   2        0.00        0.15      0.12 o
  -1  -8   2       67.89       67.56      1.10 o
   0  -8   2      452.73      448.54      5.00 o
   1  -8   2       11.45       10.69      0.26 o
   2  -8   2       68.41       59.76      0.80 o
   3  -8   2        6.19        5.81      0.22 o
   4  -8   2        1.04        0.56      0.14 o
   5  -8   2        0.68        0.45      0.24 o
   6  -8   2        2.74        1.55      0.64 o
  -6  -7   2        7.66        6.14      0.77 o
  -5  -7   2       12.05       11.64      0.43 o
  -4  -7   2        4.80        5.00      0.27 o
  -3  -7   2        0.51        0.02      0.09 o
  -2  -7   2        9.49        9.57      0.27 o
  -1  -7   2        4.75        4.58      0.13 o
   0  -7   2       28.92       29.70      0.57 o
   1  -7   2        0.42        1.00      0.09 o
   2  -7   2       15.45       18.89      0.29 o
   3  -7   2        8.60        8.14      0.24 o
   4  -7   2       51.13       49.84      0.78 o
   5  -7   2        0.04       -0.05      0.18 o
   6  -7   2        0.74        0.35      0.30 o
  -6  -6   2       15.96       15.82      0.57 o
  -5  -6   2        0.01        0.13      0.16 o
  -4  -6   2       46.69       44.81      1.28 o
  -3  -6   2       62.34       61.70      1.04 o
  -2  -6   2        0.22       -0.02      0.07 o
   0  -6   2      137.92      117.12      2.26 o
   1  -6   2       68.31       69.04      0.80 o
   2  -6   2       16.75       13.61      0.27 o
   3  -6   2       12.29       12.33      0.23 o
   4  -6   2       90.33       87.92      1.00 o
   5  -6   2        7.77        7.11      0.30 o
   6  -6   2        1.02        0.20      0.29 o
  -6  -5   2        6.99        7.28      0.44 o
  -5  -5   2        3.63        3.44      0.30 o
  -4  -5   2        9.92       11.44      0.89 o
  -3  -5   2        5.05        4.90      0.25 o
  -2  -5   2      315.36      286.09     40.52 o
  -1  -5   2       71.99       78.42      1.14 o
   0  -5   2       45.53       38.43      0.45 o
   1  -5   2      352.16      397.60      3.60 o
   2  -5   2       19.15       19.59      0.26 o
   3  -5   2        0.11        0.51      0.08 o
   4  -5   2        2.26        2.75      0.15 o
   5  -5   2        1.00        0.60      0.13 o
   6  -5   2        6.67        5.85      0.50 o
  -6  -4   2       24.41       24.71      0.74 o
  -5  -4   2       61.00       61.89      0.97 o
  -4  -4   2        5.14        6.18      0.24 o
  -3  -4   2       10.60       10.92      0.27 o
  -2  -4   2       92.62      107.10      1.13 o
  -1  -4   2      675.05      711.77      6.98 o
   0  -4   2       39.45       35.31      0.40 o
   1  -4   2        5.15        8.54      0.17 o
   2  -4   2        0.11        0.13      0.05 o
   3  -4   2       21.64       19.71      0.26 o
   4  -4   2       21.32       21.93      0.35 o
   5  -4   2        8.70        9.19      0.36 o
   6  -4   2        6.53        7.78      0.61 o
  -6  -3   2        0.02       -0.19      0.19 o
  -5  -3   2      163.82      165.89      1.89 o
  -4  -3   2        2.44        2.76      0.17 o
  -3  -3   2       40.20       41.25      0.64 o
  -2  -3   2       17.62       20.27      0.33 o
  -1  -3   2      103.93      122.58      1.07 o
   1  -3   2      874.82      949.21     12.71 o
   2  -3   2      140.63      131.17      1.09 o
   3  -3   2       56.87       57.52      0.55 o
   4  -3   2       18.32       19.14      0.33 o
   5  -3   2       22.11       22.77      0.44 o
   6  -3   2        0.15        0.29      0.18 o
  -6  -2   2        1.32        1.09      0.25 o
  -5  -2   2       60.29       59.73      0.87 o
  -4  -2   2        6.45        6.74      0.23 o
  -3  -2   2       26.29       19.25      0.44 o
  -2  -2   2      101.81      105.38      1.17 o
  -1  -2   2       65.43       95.22      1.57 o
   0  -2   2      194.88      203.29      2.69 o
   1  -2   2        0.09        1.78      0.18 o
   2  -2   2       38.92       41.07      0.49 o
   3  -2   2       86.91       92.99      0.76 o
   4  -2   2       90.92       96.08      0.92 o
   5  -2   2       14.97       14.69      0.42 o
   6  -2   2        1.73        1.48      0.25 o
  -6  -1   2        6.51        7.19      0.45 o
  -5  -1   2       18.43       19.75      0.50 o
  -4  -1   2       61.35       63.32      0.84 o
  -3  -1   2        7.27        6.04      0.21 o
  -2  -1   2        3.20        2.51      0.14 o
  -1  -1   2     1280.68     1289.66     18.20 o
   0  -1   2     1148.84     1102.52     14.31 o
   1  -1   2      578.28      585.36      7.52 o
   2  -1   2      318.65      355.67      3.25 o
   3  -1   2        2.11        1.46      0.08 o
   4  -1   2       41.81       40.60      0.49 o
   5  -1   2        0.44        0.56      0.17 o
   6  -1   2        0.95        0.53      0.21 o
  -6   0   2       19.64       19.61      0.75 o
  -5   0   2        4.58        4.77      0.31 o
  -4   0   2       85.45       87.84      0.89 o
  -3   0   2        0.00        0.24      0.08 o
  -2   0   2       26.48       36.93      0.87 o
  -1   0   2      563.80      581.35      6.51 o
   0   0   2      167.91      161.09      2.59 o
   1   0   2      353.63      356.23      4.61 o
   2   0   2      525.41      531.81      5.18 o
   3   0   2      103.89      111.20      1.10 o
   4   0   2       10.43       10.41      0.28 o
   5   0   2       45.65       45.52      0.81 o
   6   0   2        9.51        8.73      0.45 o
  -6   1   2        3.01        2.89      0.35 o
  -5   1   2        2.93        2.30      0.17 o
  -4   1   2       53.61       54.31      0.67 o
  -3   1   2       49.98       45.03      0.49 o
  -2   1   2      144.07      157.57      6.38 o
  -1   1   2       28.42       27.20      0.43 o
   0   1   2      359.76      355.64      8.33 o
   1   1   2       23.21       19.67      0.28 o
   2   1   2       57.51       60.30      0.85 o
   3   1   2        0.74        0.81      0.12 o
   4   1   2        7.81        8.58      0.25 o
   5   1   2       22.70       20.55      0.45 o
   6   1   2        6.80        5.86      0.44 o
  -6   2   2       34.24       35.08      1.24 o
  -5   2   2       32.46       32.67      0.56 o
  -4   2   2       70.07       74.57      0.82 o
  -3   2   2        0.52        0.04      0.06 o
  -2   2   2        3.90        6.36      0.15 o
  -1   2   2      308.11      319.50      7.62 o
   0   2   2        0.10        2.15      0.19 o
   2   2   2       26.02       24.71      0.33 o
   3   2   2      205.86      199.06      2.10 o
   4   2   2        3.34        4.06      0.21 o
   5   2   2        0.09        0.08      0.14 o
   6   2   2        6.36        6.38      0.43 o
  -6   3   2       16.40       16.13      0.41 o
  -5   3   2        3.69        3.64      0.23 o
  -4   3   2       16.34       15.48      0.31 o
  -3   3   2        0.00        0.06      0.05 o
  -2   3   2       85.03       98.99      1.11 o
  -1   3   2      134.26      143.62      1.65 o
   0   3   2      350.70      369.82      6.19 o
   1   3   2       14.83       27.04      0.61 o
   2   3   2      162.43      170.59      3.52 o
   3   3   2       70.08       68.59      1.22 o
   4   3   2      127.83      125.88      1.91 o
   5   3   2       20.88       20.56      0.62 o
   6   3   2        3.82        3.72      0.35 o
  -6   4   2        0.35        0.33      0.19 o
  -5   4   2      196.07      196.60      2.06 o
  -4   4   2       11.29       10.44      0.28 o
  -3   4   2       99.60      106.37      0.94 o
  -2   4   2      133.46      150.93      2.97 o
  -1   4   2       18.47       17.28      0.51 o
   0   4   2       33.08       36.82      0.91 o
   1   4   2       19.98       29.63      0.55 o
   2   4   2       79.57       88.91      1.09 o
   3   4   2        0.51        0.14      0.14 o
   4   4   2        7.30        6.59      0.32 o
   5   4   2        3.33        3.56      0.29 o
   6   4   2        1.65        1.71      0.26 o
  -6   5   2        3.18        2.63      0.43 o
  -5   5   2       46.57       49.18      1.36 o
  -4   5   2        0.01       -0.01      0.09 o
  -3   5   2       28.43       23.98      0.48 o
  -2   5   2       90.62       90.04      1.03 o
  -1   5   2        2.74        4.20      0.17 o
   0   5   2      399.83      465.05      4.63 o
   1   5   2      216.85      240.50      5.06 o
   2   5   2        2.33        0.80      0.07 o
   3   5   2      246.69      247.86      3.26 o
   4   5   2       41.09       37.57      0.75 o
   5   5   2        0.98        1.14      0.30 o
   6   5   2        0.94        0.78      0.18 o
  -6   6   2       13.59       13.93      0.68 o
  -5   6   2       27.31       27.07      0.64 o
  -4   6   2        2.59        2.05      0.19 o
  -3   6   2        5.35        4.83      0.21 o
  -2   6   2        1.03        4.21      0.25 o
  -1   6   2        8.05        4.96      0.19 o
   0   6   2       12.58       14.37      0.28 o
   1   6   2        6.60       11.19      0.23 o
   2   6   2      103.18       93.19      1.66 o
   3   6   2       73.97       69.81      1.60 o
   4   6   2       33.14       30.44      0.91 o
   5   6   2        9.36        8.98      0.58 o
   6   6   2        0.00       -0.23      0.36 o
  -6   7   2        0.00        0.18      0.32 o
  -5   7   2        0.01        0.08      0.17 o
  -4   7   2       14.09       14.86      0.46 o
  -3   7   2        0.00       -0.02      0.09 o
  -2   7   2       31.03       36.06      0.60 o
  -1   7   2      178.97      166.03      1.83 o
   0   7   2       15.00       20.49      0.37 o
   1   7   2        6.28        8.34      0.34 o
   2   7   2       41.12       25.48      0.89 o
   3   7   2       25.32       22.84      0.68 o
   4   7   2       49.34       47.84      1.35 o
   5   7   2        1.34        1.41      0.31 o
   6   7   2        2.59        2.60      0.54 o
  -6   8   2        0.07        0.06      0.28 o
  -5   8   2       10.76       12.45      1.41 o
  -4   8   2       14.75       13.99      0.37 o
  -3   8   2       15.55       15.68      0.37 o
  -2   8   2       12.58       13.36      0.59 o
  -1   8   2      195.75      203.42      2.80 o
   0   8   2        5.09        6.66      0.25 o
   1   8   2       27.40       16.62      0.38 o
   2   8   2        2.07        2.82      0.23 o
   3   8   2        3.86        4.71      0.51 o
   4   8   2        0.02        0.14      0.27 o
   5   8   2       93.31       92.54      2.10 o
  -5   9   2        2.58        2.40      0.42 o
  -4   9   2       27.60       25.87      0.44 o
  -3   9   2       21.90       22.80      0.63 o
  -2   9   2        8.91        8.40      0.32 o
  -1   9   2      112.03      111.57      1.70 o
   0   9   2        6.73        4.58      0.27 o
   1   9   2       35.92       38.49      1.03 o
   2   9   2       12.54       11.29      0.42 o
   3   9   2        2.87        2.61      0.28 o
   4   9   2        9.71       10.23      0.76 o
   5   9   2        1.43        0.76      0.28 o
  -5  10   2        0.92        0.44      0.32 o
  -4  10   2        3.10        3.09      0.63 o
  -3  10   2        9.15        8.98      0.40 o
  -2  10   2        0.66        0.51      0.16 o
  -1  10   2      149.84      140.33      2.10 o
   0  10   2       10.17       13.54      0.47 o
   1  10   2        0.01        0.04      0.13 o
   2  10   2        8.57        8.97      0.76 o
   3  10   2      105.43      102.92      3.20 o
   4  10   2        8.06        8.46      1.08 o
   5  10   2        0.59        0.58      0.33 o
  -5  11   2        0.07       -0.18      0.24 o
  -4  11   2       10.02       11.52      1.04 o
  -3  11   2        0.62        0.80      0.27 o
  -2  11   2       11.24       10.61      0.53 o
  -1  11   2        7.30        7.99      0.38 o
   0  11   2        0.98        1.35      0.21 o
   1  11   2        1.13        0.74      0.21 o
   2  11   2        5.79        5.81      0.41 o
   3  11   2       19.12       18.51      0.98 o
   4  11   2        7.83        8.71      0.55 o
  -4  12   2        6.47        7.28      1.08 o
  -3  12   2       13.79       13.26      0.90 o
  -2  12   2        3.96        4.35      0.42 o
  -1  12   2        2.19        1.28      0.33 o
   0  12   2      103.66      103.24      2.59 o
   1  12   2       27.24       28.52      0.98 o
   2  12   2       20.34       20.74      0.82 o
   3  12   2        0.96        1.48      0.35 o
   4  12   2        0.30        0.28      0.25 o
  -4  13   2        4.33        3.93      0.71 o
  -3  13   2        6.45        7.99      0.81 o
  -2  13   2       47.83       46.36      1.67 o
  -1  13   2        6.43        5.93      0.48 o
   0  13   2       35.81       39.46      1.32 o
   1  13   2       65.93       71.44      1.95 o
   2  13   2        1.50        1.78      0.33 o
   3  13   2       13.61       15.71      0.78 o
  -3  14   2        2.75        1.97      0.51 o
  -2  14   2       17.16       20.51      1.08 o
  -1  14   2       22.24       22.08      1.03 o
   0  14   2       10.90       10.35      0.66 o
   1  14   2        6.59        5.35      0.51 o
   2  14   2        3.80        4.18      0.47 o
  -2  15   2        0.04        0.25      0.36 o
  -1  15   2       65.51       66.98      2.12 o
   0  15   2        4.56        4.63      0.54 o
   1  15   2       24.53       25.63      1.05 o
  -2 -15   3        1.57        1.62      0.43 o
  -1 -15   3       15.60       17.33      0.99 o
   0 -15   3       55.94       63.50      2.13 o
   1 -15   3        8.18        7.55      0.61 o
   2 -15   3        6.05        5.30      0.73 o
  -3 -14   3        0.65        1.00      0.27 o
  -2 -14   3        1.25        0.40      0.32 o
  -1 -14   3        0.33        0.65      0.31 o
   0 -14   3       44.33       46.08      1.68 o
   1 -14   3       64.64       64.09      1.74 o
   2 -14   3        7.18        6.32      0.55 o
   3 -14   3        0.10       -0.18      0.37 o
  -3 -13   3        0.00       -0.13      0.20 o
  -2 -13   3        6.70        6.44      0.63 o
  -1 -13   3        0.10        0.23      0.26 o
   0 -13   3        0.00        0.33      0.21 o
   1 -13   3        1.12        1.57      0.36 o
   2 -13   3        0.40        0.29      0.18 o
   3 -13   3        0.24       -0.05      0.20 o
   4 -13   3        2.49        2.22      0.35 o
  -4 -12   3       70.53       69.33      1.73 o
  -3 -12   3        5.69        5.98      0.51 o
  -2 -12   3       54.66       54.56      1.74 o
  -1 -12   3        0.02        0.15      0.22 o
   0 -12   3       35.14       34.61      1.08 o
   1 -12   3      167.27      166.38      2.57 o
   2 -12   3        4.44        3.47      0.33 o
   3 -12   3       45.24       43.00      1.17 o
   4 -12   3       31.15       33.92      1.02 o
  -4 -11   3        0.07       -0.15      0.22 o
  -3 -11   3        2.96        2.80      0.27 o
  -2 -11   3       19.51       19.32      0.89 o
  -1 -11   3      344.52      353.77      7.80 o
   0 -11   3        0.33        0.63      0.20 o
   1 -11   3       17.34       18.08      0.44 o
   2 -11   3        1.29        1.04      0.14 o
   3 -11   3        0.27        0.20      0.20 o
   4 -11   3       51.36       51.02      1.30 o
   5 -11   3        1.73        1.46      0.34 o
  -5 -10   3       40.50       40.73      1.47 o
  -4 -10   3        1.81        1.01      0.27 o
  -3 -10   3       37.91       35.56      0.80 o
  -2 -10   3       13.11       13.78      0.55 o
  -1 -10   3       73.34       73.17      1.54 o
   0 -10   3       79.54       81.19      1.12 o
   1 -10   3       19.53       19.88      0.45 o
   2 -10   3        0.11        0.56      0.15 o
   3 -10   3       26.23       24.05      0.69 o
   4 -10   3       22.49       21.22      0.60 o
   5 -10   3        5.56        6.45      0.53 o
  -5  -9   3        0.32        0.34      0.26 o
  -4  -9   3        4.11        4.03      0.41 o
  -3  -9   3        0.11       -0.05      0.12 o
  -2  -9   3       37.23       37.23      0.94 o
  -1  -9   3        0.21        0.74      0.11 o
   0  -9   3      499.12      474.50      5.32 o
   1  -9   3      198.21      194.53      2.16 o
   2  -9   3        1.55        0.71      0.11 o
   3  -9   3       13.63       14.13      0.30 o
   4  -9   3        1.54        1.59      0.20 o
   5  -9   3        9.16        8.22      0.55 o
  -5  -8   3        9.41        9.12      0.60 o
  -4  -8   3      122.24      115.76      3.14 o
  -3  -8   3       15.22       16.17      0.36 o
  -2  -8   3       56.95       54.72      0.89 o
  -1  -8   3       10.89        9.23      0.25 o
   0  -8   3      234.03      227.86      2.67 o
   1  -8   3      383.95      374.65      3.78 o
   2  -8   3        4.27        1.58      0.14 o
   3  -8   3       88.90       83.44      1.04 o
   4  -8   3       40.78       40.37      0.70 o
   5  -8   3       48.25       46.42      1.84 o
  -6  -7   3       11.52       11.81      0.62 o
  -5  -7   3        0.16       -0.08      0.15 o
  -4  -7   3       34.13       33.38      0.74 o
  -3  -7   3       15.13       14.02      0.40 o
  -2  -7   3        1.21        1.12      0.25 o
  -1  -7   3      872.37      842.47     10.79 o
   0  -7   3        3.39        4.76      0.33 o
   1  -7   3      214.34      207.93      2.18 o
   2  -7   3      176.94      164.29      1.50 o
   3  -7   3       23.00       21.50      0.39 o
   4  -7   3        8.33        8.51      0.32 o
   5  -7   3       52.61       55.08      1.15 o
   6  -7   3        0.39        0.66      0.33 o
  -6  -6   3       11.07        9.38      0.61 o
  -5  -6   3       34.18       33.44      0.83 o
  -4  -6   3        2.57        3.10      0.26 o
  -3  -6   3        5.54        6.35      0.28 o
  -2  -6   3       50.32       48.88      0.82 o
  -1  -6   3        0.11        0.12      0.05 o
   0  -6   3       11.69       10.98      0.20 o
   1  -6   3       60.77       69.07      1.03 o
   2  -6   3      162.49      146.85      1.31 o
   3  -6   3       19.39       19.03      0.31 o
   4  -6   3       20.57       19.92      0.38 o
   5  -6   3        0.83        0.87      0.18 o
  -6  -5   3        0.01        0.01      0.24 o
  -5  -5   3       21.20       20.86      0.66 o
  -4  -5   3        0.55        0.32      0.09 o
  -3  -5   3       32.93       36.48      2.09 o
  -2  -5   3       43.84       52.60      0.69 o
  -1  -5   3      367.30      354.17      3.20 o
   0  -5   3      426.58      464.54      3.61 o
   1  -5   3      289.92      343.97      2.91 o
   2  -5   3        0.35        0.67      0.07 o
   3  -5   3      323.91      323.19      2.77 o
   4  -5   3      118.12      116.60      1.18 o
   5  -5   3        0.01       -0.10      0.10 o
   6  -5   3        5.47        4.55      0.47 o
  -6  -4   3        3.12        2.88      0.32 o
  -5  -4   3      140.97      142.23      1.66 o
  -4  -4   3        6.02        6.07      0.35 o
  -3  -4   3       42.27       46.44      0.70 o
  -2  -4   3        3.90        3.97      0.11 o
  -1  -4   3      162.08      173.20      1.49 o
   0  -4   3      196.86      239.37      2.40 o
   1  -4   3      130.75      126.23      1.23 o
   2  -4   3        5.90        9.30      0.17 o
   3  -4   3       26.96       27.96      0.33 o
   4  -4   3      446.03      441.69      3.48 o
   5  -4   3        2.83        3.17      0.23 o
   6  -4   3       13.20       13.57      0.75 o
  -6  -3   3       18.43       18.92      0.88 o
  -5  -3   3       61.88       61.33      0.89 o
  -4  -3   3        0.22        0.44      0.22 o
  -3  -3   3       90.44      102.60      1.32 o
  -2  -3   3     1590.21     1631.79     25.41 o
  -1  -3   3      386.47      403.15      3.61 o
   0  -3   3      725.76      717.51      9.17 o
   1  -3   3      252.49      272.30      3.09 o
   2  -3   3       52.53       51.29      0.44 o
   3  -3   3       22.58       20.53      0.28 o
   4  -3   3        0.12        0.22      0.08 o
   5  -3   3        1.64        1.68      0.15 o
   6  -3   3        0.05        0.10      0.16 o
  -6  -2   3       37.97       38.28      1.14 o
  -5  -2   3        0.10        0.08      0.13 o
  -4  -2   3       43.36       44.61      0.81 o
  -3  -2   3       17.84       16.46      0.34 o
  -2  -2   3      293.87      308.47      2.83 o
  -1  -2   3       48.82       59.67      1.19 o
   0  -2   3     1349.22     1295.75     16.60 o
   1  -2   3       43.86       48.94      0.92 o
   2  -2   3       58.97       56.56      0.59 o
   3  -2   3       20.75       19.74      0.26 o
   4  -2   3       33.79       36.20      0.47 o
   5  -2   3       65.36       62.45      1.00 o
   6  -2   3        2.30        1.93      0.26 o
  -6  -1   3        0.21        0.04      0.20 o
  -5  -1   3        7.79        7.33      0.32 o
  -4  -1   3       11.13       12.61      0.25 o
  -3  -1   3       12.80       14.85      0.22 o
  -2  -1   3       92.23      120.51      1.18 o
  -1  -1   3     1358.11     1291.94     14.39 o
   0  -1   3     1772.89     1652.11     18.28 o
   1  -1   3       50.81       51.52      0.94 o
   2  -1   3       80.15       84.60      0.88 o
   3  -1   3        0.03        0.21      0.06 o
   4  -1   3        1.49        1.48      0.18 o
   5  -1   3       22.31       21.52      0.56 o
   6  -1   3        7.74        7.34      0.94 o
  -6   0   3        5.37        4.54      0.43 o
  -5   0   3        9.72       10.25      0.36 o
  -4   0   3       52.04       48.89      0.62 o
  -3   0   3       54.07       46.74      0.86 o
  -2   0   3      371.68      407.90      4.61 o
   0   0   3      237.82      243.27      3.91 o
   1   0   3      349.89      345.63      5.79 o
   2   0   3       87.52       93.82      0.96 o
   3   0   3      101.80      107.43      1.24 o
   4   0   3       16.98       16.54      0.36 o
   5   0   3       14.28       13.16      0.40 o
   6   0   3        8.34        7.38      0.44 o
  -6   1   3        1.45        1.73      0.30 o
  -5   1   3       21.78       22.02      0.43 o
  -4   1   3        2.35        2.30      0.14 o
  -3   1   3        8.07        7.63      0.15 o
  -2   1   3     1014.19     1055.56     10.41 o
  -1   1   3     2764.78     2578.31     29.37 o
   0   1   3       71.45       43.59      1.23 o
   1   1   3      200.90      211.86      2.40 o
   2   1   3      323.46      353.17      2.98 o
   3   1   3       61.57       58.42      0.75 o
   4   1   3       24.65       23.26      0.64 o
   5   1   3       19.47       20.03      0.63 o
   6   1   3        5.74        4.96      0.40 o
  -6   2   3        0.89        0.54      0.31 o
  -5   2   3        1.35        1.32      0.16 o
  -4   2   3        0.61        0.78      0.09 o
  -3   2   3       20.33       32.17      0.36 o
  -2   2   3      173.99      158.77      1.53 o
   0   2   3      985.92      957.99     22.24 o
   1   2   3        0.25       -0.06      0.06 o
   2   2   3      224.98      232.21      6.96 o
   3   2   3       16.38       15.48      0.34 o
   4   2   3        6.45        7.26      0.26 o
   5   2   3        9.60        9.37      0.30 o
   6   2   3        4.21        5.28      0.39 o
  -6   3   3       50.01       52.49      0.88 o
  -5   3   3       27.33       26.51      0.62 o
  -4   3   3        9.60       11.05      0.28 o
  -3   3   3       22.87       23.01      0.28 o
  -2   3   3      124.82      134.48      1.32 o
  -1   3   3      320.55      312.89      3.57 o
   1   3   3       78.48       73.55      6.50 o
   2   3   3       27.66       11.03      0.59 o
   3   3   3       28.81       27.17      0.66 o
   4   3   3       84.16       81.06      1.35 o
   5   3   3       26.80       26.30      0.70 o
   6   3   3        9.93        8.87      0.52 o
  -6   4   3       35.91       39.62      1.29 o
  -5   4   3        4.99        4.61      0.21 o
  -4   4   3       79.29       80.21      0.88 o
  -3   4   3        0.07        0.01      0.06 o
  -2   4   3      110.99      109.86      2.14 o
  -1   4   3      195.46      194.38      7.36 o
   0   4   3        1.16        5.99      0.36 o
   1   4   3        2.98        1.36      0.16 o
   2   4   3       12.89       10.93      1.15 o
   3   4   3      705.73      667.26      8.38 o
   4   4   3        9.94       10.18      0.36 o
   5   4   3        0.04        0.03      0.14 o
   6   4   3        2.96        3.06      0.30 o
  -6   5   3      153.49      153.34      3.63 o
  -5   5   3        0.39        0.47      0.22 o
  -4   5   3       97.52       97.72      1.38 o
  -3   5   3        0.23       -0.07      0.07 o
  -2   5   3        5.91       10.59      0.32 o
  -1   5   3      100.68      108.73      1.35 o
   0   5   3       76.89       88.39      2.56 o
   1   5   3      122.07      120.22      1.80 o
   2   5   3       78.54       78.73      1.30 o
   3   5   3      108.89      104.76      1.95 o
   4   5   3        0.02       -0.04      0.11 o
   5   5   3        1.30        1.58      0.18 o
   6   5   3        0.92        0.62      0.75 o
  -6   6   3        6.93        5.94      1.10 o
  -5   6   3        2.91        2.58      0.24 o
  -4   6   3       13.78       13.28      0.35 o
  -3   6   3      284.24      277.62      3.30 o
  -2   6   3      126.29      120.21      1.48 o
  -1   6   3       33.92       27.99      0.42 o
   0   6   3       98.17      104.72      1.30 o
   1   6   3        1.96       -0.07      0.07 o
   2   6   3       13.83       11.93      0.28 o
   3   6   3       34.10       31.28      0.81 o
   4   6   3       20.19       19.92      0.87 o
   5   6   3        2.10        2.16      0.34 o
   6   6   3        4.17        3.89      0.65 o
  -6   7   3        9.36        9.06      0.57 o
  -5   7   3       33.51       34.58      0.92 o
  -4   7   3        2.96        3.03      0.20 o
  -3   7   3        0.02        0.19      0.10 o
  -2   7   3      154.98      135.02      1.96 o
  -1   7   3       49.53       56.38      0.92 o
   0   7   3        9.26        7.33      0.16 o
   1   7   3       20.53       19.11      0.49 o
   2   7   3       11.75       11.31      0.83 o
   3   7   3       27.91       27.87      1.01 o
   4   7   3      124.58      113.53      2.27 o
   5   7   3        3.48        4.01      0.92 o
  -6   8   3        2.71        2.96      0.84 o
  -5   8   3        6.26        6.61      0.50 o
  -4   8   3       27.32       25.99      0.72 o
  -3   8   3       11.43       14.18      0.33 o
  -2   8   3      422.47      399.78      5.25 o
  -1   8   3      384.18      368.68      6.16 o
   0   8   3        2.34        2.90      0.19 o
   1   8   3       13.11        5.80      0.20 o
   2   8   3      202.28      188.52      3.13 o
   3   8   3        2.51        2.70      0.27 o
   4   8   3        4.10        4.15      0.70 o
   5   8   3        0.54        0.58      0.28 o
  -5   9   3       18.64       18.53      0.74 o
  -4   9   3       39.73       40.84      1.14 o
  -3   9   3        3.99        3.82      0.30 o
  -2   9   3      226.50      232.90      5.84 o
  -1   9   3       30.36       25.45      0.77 o
   0   9   3        9.32       10.86      0.37 o
   1   9   3       57.37       53.16      1.28 o
   2   9   3       20.30       14.13      0.46 o
   3   9   3        0.01       -0.11      0.15 o
   4   9   3       87.16       84.98      1.86 o
   5   9   3        3.78        2.50      0.38 o
  -5  10   3        2.48        2.45      0.57 o
  -4  10   3       30.18       29.25      0.95 o
  -3  10   3       33.76       31.54      1.49 o
  -2  10   3       25.16       23.41      0.76 o
  -1  10   3        2.08        2.63      1.14 o
   0  10   3       40.61       41.78      0.94 o
   1  10   3        0.95        0.31      0.15 o
   2  10   3        2.85        3.15      0.26 o
   3  10   3        7.51        7.70      0.58 o
   4  10   3        1.11        0.92      0.26 o
   5  10   3        2.16        1.17      0.39 o
  -5  11   3        2.64        2.51      0.36 o
  -4  11   3        0.00        0.00      0.22 o
  -3  11   3       66.36       66.14      2.81 o
  -2  11   3        9.76        9.91      0.89 o
  -1  11   3       74.26       76.69      1.61 o
   0  11   3        1.44        1.74      0.22 o
   1  11   3        8.42        8.87      0.46 o
   2  11   3        9.97        9.48      0.49 o
   3  11   3      217.22      228.59      4.86 o
   4  11   3        4.56        4.60      0.44 o
  -4  12   3        3.19        3.20      0.33 o
  -3  12   3       60.96       57.69      2.00 o
  -2  12   3       51.41       49.53      1.67 o
  -1  12   3       74.06       75.53      1.64 o
   0  12   3        2.31        2.42      0.32 o
   1  12   3       11.70       10.93      0.54 o
   2  12   3       78.09       81.06      2.07 o
   3  12   3       53.66       55.16      1.63 o
   4  12   3        3.57        4.73      0.45 o
  -4  13   3        0.10        0.78      0.49 o
  -3  13   3        1.94        1.76      0.47 o
  -2  13   3        0.57        0.29      0.29 o
  -1  13   3        0.00       -0.19      0.19 o
   0  13   3        9.62        8.83      0.57 o
   1  13   3       40.18       44.36      1.35 o
   2  13   3        7.54        7.20      0.50 o
   3  13   3        3.48        3.51      0.44 o
  -3  14   3       33.93       34.91      1.56 o
  -2  14   3       49.50       50.81      1.79 o
  -1  14   3        4.50        3.17      0.47 o
   0  14   3        1.21        1.26      0.31 o
   1  14   3        2.16        1.96      0.34 o
   2  14   3        0.52        0.90      0.28 o
  -2  15   3       13.18       12.05      0.87 o
  -1  15   3        7.52        8.26      0.67 o
   0  15   3        7.57        8.06      0.61 o
   1  15   3        2.28        2.15      0.38 o
  -2 -15   4        1.05        0.62      0.38 o
  -1 -15   4       77.03       74.77      2.39 o
   0 -15   4       25.72       24.65      1.25 o
   1 -15   4       11.41       11.53      0.72 o
   2 -15   4       10.41       10.01      0.96 o
  -3 -14   4        7.48        8.26      0.56 o
  -2 -14   4        0.70        1.01      0.39 o
  -1 -14   4       12.89       12.70      0.84 o
   0 -14   4       23.85       24.30      0.92 o
   1 -14   4       12.59       12.81      0.67 o
   2 -14   4        0.03        0.14      0.27 o
   3 -14   4        9.19        9.65      0.75 o
  -3 -13   4        3.70        4.14      0.39 o
  -2 -13   4       61.11       59.69      1.96 o
  -1 -13   4        5.72        6.56      0.65 o
   0 -13   4       49.91       49.70      1.33 o
   1 -13   4       27.89       26.38      0.92 o
   2 -13   4        2.36        1.79      0.22 o
   3 -13   4        0.08        0.41      0.24 o
  -4 -12   4        5.18        4.86      0.50 o
  -3 -12   4        3.90        3.04      0.34 o
  -2 -12   4       48.62       48.25      1.63 o
  -1 -12   4        6.87        8.19      0.62 o
   0 -12   4        7.72        6.69      0.94 o
   1 -12   4        0.11        0.18      0.17 o
   2 -12   4       14.43       14.11      0.45 o
   3 -12   4        0.42        0.15      0.19 o
   4 -12   4       97.24       96.90      2.04 o
  -4 -11   4        0.91        0.68      0.58 o
  -3 -11   4        8.85        8.16      0.44 o
  -2 -11   4        0.00       -0.15      0.21 o
  -1 -11   4       87.81       84.94      1.80 o
   0 -11   4       19.24       21.51      0.50 o
   1 -11   4        1.72        2.19      0.20 o
   2 -11   4       44.18       42.36      0.80 o
   3 -11   4        5.68        5.72      0.24 o
   4 -11   4       17.49       18.33      1.60 o
  -5 -10   4        7.88        7.83      0.63 o
  -4 -10   4        3.54        3.71      0.42 o
  -3 -10   4        0.27        0.18      0.15 o
  -2 -10   4      167.56      169.19      3.58 o
  -1 -10   4      189.74      181.68      2.50 o
   0 -10   4        5.79        5.90      0.28 o
   1 -10   4        0.36        0.35      0.11 o
   2 -10   4        5.03        4.31      0.19 o
   3 -10   4       22.57       23.05      0.44 o
   4 -10   4        6.25        6.35      0.40 o
   5 -10   4       19.51       19.70      0.80 o
  -5  -9   4        8.51        8.17      0.99 o
  -4  -9   4        8.97        8.51      0.55 o
  -3  -9   4        2.58        2.13      0.21 o
  -2  -9   4       15.16       14.81      0.38 o
  -1  -9   4        0.67        0.68      0.17 o
   0  -9   4       48.92       46.82      0.87 o
   1  -9   4       33.89       29.36      0.47 o
   2  -9   4       40.21       36.15      0.60 o
   3  -9   4        3.84        3.34      0.17 o
   4  -9   4        2.04        1.73      0.28 o
   5  -9   4        6.86        7.46      0.54 o
  -5  -8   4        0.23        0.29      0.18 o
  -4  -8   4        0.11        0.10      0.13 o
  -3  -8   4        6.76        5.70      0.25 o
  -2  -8   4        3.18        3.21      0.20 o
  -1  -8   4      557.39      548.09      6.03 o
   0  -8   4      748.25      729.51      8.02 o
   1  -8   4        7.81        5.72      0.19 o
   2  -8   4        5.90        3.92      0.19 o
   3  -8   4       10.58        9.67      0.27 o
   4  -8   4        6.91        7.23      0.31 o
   5  -8   4       29.77       29.95      0.96 o
  -6  -7   4        3.10        2.83      0.36 o
  -5  -7   4       14.11       14.62      0.53 o
  -4  -7   4        1.47        0.97      0.45 o
  -3  -7   4       17.84       17.63      0.49 o
  -2  -7   4       34.07       34.94      0.77 o
  -1  -7   4      526.16      509.22      5.07 o
   0  -7   4      308.30      295.87      3.36 o
   1  -7   4      268.81      269.66      2.79 o
   2  -7   4      243.80      217.16      1.94 o
   3  -7   4       71.82       68.30      0.93 o
   4  -7   4       12.50       13.18      0.30 o
   5  -7   4        0.52        0.47      0.19 o
  -6  -6   4        0.72        0.68      0.28 o
  -5  -6   4        3.19        2.95      0.29 o
  -4  -6   4       31.09       30.45      0.72 o
  -3  -6   4       15.98       16.48      0.42 o
  -2  -6   4      217.20      212.61      2.26 o
  -1  -6   4        3.86        5.43      0.15 o
   0  -6   4       23.84       34.16      0.41 o
   1  -6   4      408.81      398.94      4.01 o
   2  -6   4       51.31       61.86      0.61 o
   3  -6   4        6.87        6.74      0.23 o
   4  -6   4        2.62        2.79      0.16 o
   5  -6   4        0.80        0.52      0.15 o
  -6  -5   4       35.15       36.53      0.92 o
  -5  -5   4        3.08        3.16      0.32 o
  -4  -5   4       25.64       24.66      0.63 o
  -3  -5   4        4.19        3.50      0.24 o
  -2  -5   4      381.53      404.50      4.47 o
  -1  -5   4      495.45      512.84      3.99 o
   0  -5   4      148.10      174.01      1.81 o
   1  -5   4        3.98        7.30      0.16 o
   2  -5   4      323.15      327.81      2.72 o
   3  -5   4      421.20      409.88      3.47 o
   4  -5   4      138.02      133.89      1.41 o
   5  -5   4        9.21       10.37      0.30 o
   6  -5   4        0.72        0.48      0.31 o
  -6  -4   4       28.55       27.30      0.79 o
  -5  -4   4        1.82        1.49      0.17 o
  -4  -4   4        2.47        2.91      0.18 o
  -3  -4   4      140.74      153.57      1.88 o
  -2  -4   4        5.94        3.75      0.17 o
  -1  -4   4      296.39      290.80      2.67 o
   0  -4   4     2180.76     2298.40     17.58 o
   1  -4   4        6.93       13.38      0.23 o
   2  -4   4      134.62      141.44      1.14 o
   3  -4   4      152.37      148.13      1.30 o
   4  -4   4        2.09        1.70      0.14 o
   5  -4   4       58.10       57.92      0.73 o
   6  -4   4        0.08       -0.18      0.18 o
  -6  -3   4       61.14       60.66      1.26 o
  -5  -3   4        6.13        5.72      0.30 o
  -4  -3   4       11.19        9.87      0.28 o
  -3  -3   4        6.23        5.80      0.35 o
  -2  -3   4       18.67       17.06      0.27 o
  -1  -3   4       26.18       27.37      0.31 o
   0  -3   4     1368.59     1389.22     13.60 o
   1  -3   4      292.91      318.79      4.87 o
   2  -3   4        2.61        2.77      0.08 o
   3  -3   4      738.05      737.04      5.06 o
   4  -3   4        2.88        2.52      0.14 o
   5  -3   4       46.21       43.80      0.80 o
   6  -3   4        0.00        0.18      0.16 o
  -6  -2   4        9.62        9.69      0.50 o
  -5  -2   4       27.07       26.01      0.58 o
  -4  -2   4       24.81       26.10      0.51 o
  -3  -2   4       50.35       54.73      0.58 o
  -2  -2   4      208.61      225.32      2.11 o
  -1  -2   4      315.99      368.29      4.14 o
   0  -2   4       28.43       25.41      0.44 o
   1  -2   4     1308.57     1323.04     16.06 o
   2  -2   4      402.83      457.91      3.55 o
   3  -2   4        0.00        0.10      0.06 o
   4  -2   4        2.44        2.02      0.14 o
   5  -2   4        3.02        3.43      0.25 o
   6  -2   4       18.28       17.96      0.60 o
  -6  -1   4        6.83        7.17      0.45 o
  -5  -1   4        6.34        6.26      0.32 o
  -4  -1   4        0.00        0.12      0.07 o
  -3  -1   4      130.99      140.86      1.27 o
  -2  -1   4      210.57      237.11      2.06 o
  -1  -1   4        3.74        6.06      0.34 o
   0  -1   4       55.15       48.88      0.63 o
   1  -1   4       71.58       73.80      0.91 o
   2  -1   4        1.64        0.66      0.07 o
   3  -1   4      100.11      108.05      0.95 o
   4  -1   4      186.83      180.51      2.17 o
   5  -1   4       14.05       13.74      0.41 o
   6  -1   4        0.00       -0.05      0.18 o
  -6   0   4        4.18        4.20      0.41 o
  -5   0   4       23.02       25.10      0.47 o
  -4   0   4       21.84       22.99      0.40 o
  -3   0   4        0.79        0.91      0.13 o
  -2   0   4        1.49        1.55      0.19 o
  -1   0   4      891.23      876.92      9.69 o
   0   0   4       36.58       30.01      0.88 o
   2   0   4      536.60      554.59      5.49 o
   3   0   4      188.24      189.12      2.04 o
   4   0   4       55.73       52.18      0.73 o
   5   0   4       33.80       32.80      0.59 o
   6   0   4        0.52        0.72      0.32 o
  -6   1   4        0.00       -0.11      0.21 o
  -5   1   4        0.94        0.59      0.12 o
  -4   1   4       26.15       26.88      0.42 o
  -3   1   4      232.65      250.63      2.05 o
  -2   1   4     1976.84     2134.55     17.67 o
  -1   1   4      122.35      128.49      1.52 o
   0   1   4       20.67       21.42      0.48 o
   1   1   4        6.22        7.98      0.43 o
   2   1   4      683.55      742.16      6.61 o
   3   1   4        0.19        0.15      0.07 o
   4   1   4       62.86       62.40      0.94 o
   5   1   4       15.52       17.17      0.51 o
   6   1   4        0.08        0.10      0.20 o
  -6   2   4        4.31        3.68      0.38 o
  -5   2   4        9.37        9.58      0.32 o
  -4   2   4       11.81       12.64      0.26 o
  -3   2   4       20.82       23.20      0.40 o
  -2   2   4      354.75      398.30      3.40 o
  -1   2   4      608.69      714.11      5.92 o
   0   2   4       19.33       29.75      0.97 o
   1   2   4       95.46      110.17      1.50 o
   2   2   4        1.06        1.18      0.11 o
   3   2   4       59.29       53.54      0.60 o
   4   2   4        1.36        1.48      0.13 o
   5   2   4       10.03        9.51      0.52 o
   6   2   4        0.01        0.05      0.24 o
  -6   3   4        8.75       10.72      0.36 o
  -5   3   4        0.13        0.21      0.12 o
  -4   3   4       21.09       23.10      0.39 o
  -3   3   4       53.64       55.20      0.57 o
  -2   3   4      147.74      147.34      1.44 o
  -1   3   4        3.50        3.66      0.10 o
   0   3   4      543.45      609.99      9.86 o
   1   3   4        4.16        3.46      0.24 o
   2   3   4       20.92       20.06      0.31 o
   3   3   4      387.85      385.74      4.98 o
   4   3   4       39.85       38.04      0.79 o
   5   3   4       11.29       10.42      0.63 o
   6   3   4       10.67       10.18      0.50 o
  -6   4   4       14.98       13.85      0.74 o
  -5   4   4        8.72        8.77      0.39 o
  -4   4   4        0.78        1.52      0.21 o
  -3   4   4      257.22      278.11      2.86 o
  -2   4   4       45.11       44.61      0.83 o
  -1   4   4     1449.77     1508.62     18.44 o
   0   4   4        5.75        7.44      0.25 o
   1   4   4       50.86       63.29      1.30 o
   2   4   4       56.99       55.27      2.37 o
   3   4   4      640.02      621.17      7.81 o
   4   4   4       53.67       52.51      0.95 o
   5   4   4        0.12       -0.12      0.13 o
   6   4   4       24.26       24.61      1.27 o
  -6   5   4        6.66        6.30      0.59 o
  -5   5   4       47.16       45.36      0.97 o
  -4   5   4        8.76        7.98      0.31 o
  -3   5   4      139.76      144.73      1.60 o
  -2   5   4      117.08      125.26      1.77 o
  -1   5   4       19.75       22.52      0.29 o
   0   5   4      482.05      504.88      9.17 o
   1   5   4        5.45        7.97      0.52 o
   2   5   4      203.78      183.62      3.78 o
   3   5   4       18.24       18.03      0.57 o
   4   5   4        0.05        0.09      0.17 o
   5   5   4        2.91        2.19      0.35 o
   6   5   4       12.27       11.68      0.73 o
  -6   6   4       10.07        9.68      0.58 o
  -5   6   4       12.44       11.20      0.46 o
  -4   6   4       30.87       28.87      0.53 o
  -3   6   4       15.01       13.19      0.36 o
  -2   6   4      111.69      118.05      1.74 o
  -1   6   4      106.29      112.39      1.67 o
   0   6   4        2.29        1.94      0.23 o
   1   6   4       23.98       28.09      0.62 o
   2   6   4        9.56        6.34      0.26 o
   3   6   4        1.14        1.10      0.30 o
   4   6   4       83.77       81.19      1.75 o
   5   6   4        0.30        0.60      0.25 o
   6   6   4        4.75        3.87      0.62 o
  -6   7   4       23.94       25.44      0.90 o
  -5   7   4        1.78        2.15      0.25 o
  -4   7   4       20.50       19.20      0.43 o
  -3   7   4      142.71      136.29      1.75 o
  -2   7   4      426.64      409.32      5.36 o
  -1   7   4        1.35        1.95      0.16 o
   0   7   4       85.24       98.71      1.08 o
   1   7   4       36.98       28.15      0.64 o
   2   7   4        0.67        0.64      0.21 o
   3   7   4       18.17       18.53      0.60 o
   4   7   4       47.59       49.38      1.25 o
   5   7   4       21.04       21.66      0.86 o
  -6   8   4       10.83       11.15      1.20 o
  -5   8   4        5.69        6.28      0.56 o
  -4   8   4        1.96        1.95      0.17 o
  -3   8   4       72.58       67.15      1.22 o
  -2   8   4       32.15       36.29      0.71 o
  -1   8   4      150.62      142.53      2.50 o
   0   8   4        1.10        0.47      0.16 o
   1   8   4        0.71        0.20      0.11 o
   2   8   4        2.98        1.79      0.18 o
   3   8   4       69.17       68.91      1.44 o
   4   8   4        9.20       10.57      0.56 o
   5   8   4        1.14        0.55      0.26 o
  -5   9   4       94.02       97.38      2.01 o
  -4   9   4        0.83        0.90      0.26 o
  -3   9   4       27.92       26.32      0.67 o
  -2   9   4      225.80      209.49      3.06 o
  -1   9   4       13.54       14.19      0.49 o
   0   9   4      113.05      107.19      1.91 o
   1   9   4      153.59      136.74      2.92 o
   2   9   4        1.93        2.03      0.40 o
   3   9   4       18.48       19.24      0.63 o
   4   9   4        0.37        0.42      0.22 o
   5   9   4        0.13        0.12      0.26 o
  -5  10   4        2.23        2.14      0.35 o
  -4  10   4       23.83       23.82      0.84 o
  -3  10   4        1.88        2.21      0.38 o
  -2  10   4       35.57       33.22      0.95 o
  -1  10   4       12.75       10.44      0.91 o
   0  10   4       71.72       67.69      1.34 o
   1  10   4      112.99      102.67      2.30 o
   2  10   4       20.31       22.20      0.62 o
   3  10   4        3.19        3.36      0.57 o
   4  10   4        4.24        3.95      0.40 o
  -5  11   4        3.70        2.53      0.51 o
  -4  11   4       16.50       18.16      0.70 o
  -3  11   4        1.98        2.73      0.48 o
  -2  11   4        0.02       -0.16      0.16 o
  -1  11   4       97.78       98.05      1.95 o
   0  11   4        4.32        4.10      0.30 o
   1  11   4        7.31        8.23      0.41 o
   2  11   4       10.57        9.94      0.48 o
   3  11   4       20.13       20.95      0.71 o
   4  11   4        0.35       -0.01      0.23 o
  -4  12   4       12.56       10.76      1.01 o
  -3  12   4      103.72      104.34      3.03 o
  -2  12   4        0.40        0.56      0.29 o
  -1  12   4        0.10       -0.02      0.16 o
   0  12   4       43.74       45.83      1.34 o
   1  12   4        0.72        1.29      0.23 o
   2  12   4      383.96      400.93      8.49 o
   3  12   4        0.59        0.46      0.24 o
   4  12   4        2.18        2.26      0.41 o
  -3  13   4       10.84       10.60      0.84 o
  -2  13   4       42.77       40.85      1.52 o
  -1  13   4        1.45        1.34      0.34 o
   0  13   4       25.13       22.76      0.88 o
   1  13   4       12.26       12.99      0.61 o
   2  13   4       24.15       26.04      0.90 o
   3  13   4       27.43       31.02      1.09 o
  -3  14   4        0.47        0.49      0.38 o
  -2  14   4       56.16       57.97      1.96 o
  -1  14   4       11.62       12.94      0.76 o
   0  14   4       18.09       20.54      0.88 o
   1  14   4        0.16       -0.20      0.20 o
   2  14   4        0.00        0.07      0.16 o
  -1  15   4        8.18        8.17      0.66 o
   0  15   4       12.52       11.83      0.71 o
   1  15   4       50.34       56.52      1.64 o
  -2 -15   5       11.46       11.43      0.88 o
  -1 -15   5        1.42        1.92      0.49 o
   0 -15   5        9.32        7.55      0.80 o
   1 -15   5       17.77       17.65      0.83 o
   2 -15   5       27.69       28.70      1.51 o
  -3 -14   5        0.02       -0.04      0.24 o
  -2 -14   5        0.90        2.03      0.46 o
  -1 -14   5        3.88        2.86      0.51 o
   0 -14   5       20.69       22.21      0.89 o
   1 -14   5        2.10        2.49      0.45 o
   2 -14   5        0.35        0.17      0.15 o
   3 -14   5        0.60        0.37      0.31 o
  -3 -13   5       10.33        9.05      0.66 o
  -2 -13   5        0.59        0.88      0.34 o
  -1 -13   5       30.09       28.47      1.25 o
   0 -13   5        3.98        4.18      0.43 o
   1 -13   5        0.60        0.38      0.24 o
   2 -13   5       19.14       17.49      0.57 o
   3 -13   5       86.40       83.98      1.91 o
  -4 -12   5        0.03        0.04      0.26 o
  -3 -12   5       41.16       44.52      1.16 o
  -2 -12   5       57.54       63.14      2.00 o
  -1 -12   5        4.28        4.84      0.56 o
   0 -12   5        4.57        3.88      0.21 o
   1 -12   5       10.13        7.38      0.35 o
   2 -12   5        6.32        6.80      0.45 o
   3 -12   5       98.10       94.50      1.62 o
   4 -12   5        0.56        0.79      0.30 o
  -4 -11   5        0.35       -0.19      0.30 o
  -3 -11   5       29.89       30.91      0.78 o
  -2 -11   5       95.35       93.96      2.61 o
  -1 -11   5        9.78        9.99      0.49 o
   0 -11   5        0.50        0.61      0.14 o
   1 -11   5       25.75       27.83      0.60 o
   2 -11   5        0.50        0.32      0.12 o
   3 -11   5       24.77       24.39      0.54 o
   4 -11   5        4.59        4.79      0.83 o
  -5 -10   5        5.21        4.95      0.62 o
  -4 -10   5        7.99        7.25      0.56 o
  -3 -10   5        0.62        0.77      0.19 o
  -2 -10   5        0.85        0.75      0.16 o
  -1 -10   5       51.03       48.68      0.89 o
   0 -10   5      131.68      136.54      1.78 o
   1 -10   5       14.43       13.75      0.39 o
   2 -10   5       33.83       29.65      0.54 o
   3 -10   5        9.93        8.58      0.30 o
   4 -10   5        1.68        1.43      0.24 o
   5 -10   5        3.66        3.29      0.51 o
  -5  -9   5        1.47        1.30      0.34 o
  -4  -9   5        4.90        3.76      0.32 o
  -3  -9   5        1.20        1.37      0.31 o
  -2  -9   5       98.11       94.38      1.45 o
  -1  -9   5        0.00        0.04      0.14 o
   0  -9   5       27.35       26.48      0.53 o
   1  -9   5        0.84        0.51      0.14 o
   2  -9   5      183.84      156.90      1.62 o
   3  -9   5        4.75        4.26      0.21 o
   4  -9   5       53.25       51.28      0.92 o
   5  -9   5        4.03        3.57      0.42 o
  -5  -8   5        0.10        0.02      0.23 o
  -4  -8   5        3.67        3.57      0.28 o
  -3  -8   5        0.07        0.06      0.10 o
  -2  -8   5       76.21       74.94      1.21 o
  -1  -8   5      329.42      318.93      3.64 o
   0  -8   5       35.75       33.59      0.50 o
   1  -8   5        3.95        2.29      0.15 o
   2  -8   5        0.27        1.05      0.11 o
   3  -8   5        2.11        1.83      0.18 o
   4  -8   5        1.86        1.45      0.18 o
   5  -8   5        4.06        4.34      0.36 o
  -6  -7   5        1.84        1.73      0.39 o
  -5  -7   5        0.16        0.03      0.17 o
  -4  -7   5        8.56        8.21      0.46 o
  -3  -7   5        1.91        2.40      0.23 o
  -2  -7   5       15.58       15.90      0.42 o
  -1  -7   5       10.17        9.99      0.20 o
   0  -7   5       12.31       11.68      0.26 o
   1  -7   5       11.26       17.88      0.33 o
   2  -7   5        1.03        0.92      0.12 o
   3  -7   5      138.40      129.73      1.35 o
   4  -7   5        0.88        1.32      0.13 o
   5  -7   5        0.01        0.10      0.31 o
  -6  -6   5        0.05        0.09      0.28 o
  -5  -6   5       16.74       15.74      1.03 o
  -4  -6   5        8.04        8.37      0.38 o
  -3  -6   5       43.69       45.03      0.79 o
  -2  -6   5       60.51       57.22      0.80 o
  -1  -6   5      106.76      103.94      1.46 o
   0  -6   5      242.13      240.34      2.49 o
   1  -6   5       91.34       78.21      0.99 o
   2  -6   5       50.84       45.30      0.49 o
   3  -6   5       67.83       62.64      0.71 o
   4  -6   5        7.53        7.61      0.36 o
   5  -6   5        1.79        1.75      0.27 o
   6  -6   5        0.22        0.45      0.28 o
  -6  -5   5        0.00        0.31      0.22 o
  -5  -5   5        0.02       -0.11      0.11 o
  -4  -5   5        0.09        0.08      0.10 o
  -3  -5   5        8.89        9.41      0.28 o
  -2  -5   5        0.45        0.29      0.08 o
  -1  -5   5        2.69        0.66      0.07 o
   0  -5   5       41.64       48.59      0.49 o
   1  -5   5      167.66      183.27      1.50 o
   2  -5   5       54.43       47.06      0.47 o
   3  -5   5        0.55        0.59      0.09 o
   4  -5   5        0.64        0.70      0.17 o
   5  -5   5       20.23       20.30      0.41 o
   6  -5   5       47.47       50.99      1.22 o
  -6  -4   5        4.11        4.32      0.38 o
  -5  -4   5        0.04        0.15      0.12 o
  -4  -4   5       13.62       13.05      0.33 o
  -3  -4   5      178.26      194.45      2.04 o
  -2  -4   5       20.31       20.76      0.36 o
  -1  -4   5       60.45       70.47      0.69 o
   0  -4   5       33.90       44.80      0.45 o
   1  -4   5      104.97      133.37      1.19 o
   2  -4   5      209.35      205.84      1.52 o
   3  -4   5      193.25      191.19      1.63 o
   4  -4   5       71.10       72.36      0.75 o
   5  -4   5       11.06       11.85      0.35 o
   6  -4   5       16.80       17.98      0.61 o
  -6  -3   5       78.83       78.77      1.96 o
  -5  -3   5        6.37        7.79      0.33 o
  -4  -3   5       38.59       40.74      0.63 o
  -3  -3   5        2.11        2.94      0.12 o
  -2  -3   5        3.51        2.29      0.09 o
  -1  -3   5      620.38      662.56      5.46 o
   0  -3   5        3.24        7.19      0.22 o
   1  -3   5        2.43        0.60      0.07 o
   2  -3   5        6.90        5.40      0.17 o
   3  -3   5       43.91       44.03      0.46 o
   4  -3   5      133.37      136.64      1.41 o
   5  -3   5        2.57        2.44      0.23 o
   6  -3   5        5.58        5.78      0.33 o
  -6  -2   5       30.89       30.37      0.83 o
  -5  -2   5        5.96        5.40      0.30 o
  -4  -2   5       10.71       10.38      0.23 o
  -3  -2   5       41.53       45.32      0.51 o
  -2  -2   5        9.27       11.67      0.26 o
  -1  -2   5      187.40      205.39      2.87 o
   0  -2   5     1370.32     1421.50     18.30 o
   1  -2   5      155.09      161.10      1.87 o
   2  -2   5       55.77       56.60      0.59 o
   3  -2   5       35.19       35.53      0.39 o
   4  -2   5       85.21       86.29      1.01 o
   5  -2   5       37.00       36.94      0.72 o
   6  -2   5        1.90        1.45      0.25 o
  -6  -1   5       21.43       21.04      0.72 o
  -5  -1   5       13.04       12.68      0.40 o
  -4  -1   5        0.06        0.36      0.10 o
  -3  -1   5        3.64        3.01      0.12 o
  -2  -1   5      496.63      586.19      5.39 o
  -1  -1   5       36.92       46.07      0.63 o
   0  -1   5       65.96       68.26      0.87 o
   1  -1   5     2484.48     2621.61     20.18 o
   2  -1   5      264.03      275.93      2.58 o
   3  -1   5        1.07        1.60      0.11 o
   4  -1   5        2.64        3.22      0.18 o
   5  -1   5       14.37       13.81      0.51 o
   6  -1   5       17.33       17.49      0.88 o
  -6   0   5        0.20        0.13      0.23 o
  -5   0   5       27.15       26.28      0.49 o
  -4   0   5        2.29        1.92      0.18 o
  -3   0   5       67.83       74.95      0.67 o
  -2   0   5        3.78        4.58      0.20 o
  -1   0   5      140.64      168.92      1.98 o
   0   0   5       83.00       89.35      1.58 o
   1   0   5      221.25      245.26      2.48 o
   2   0   5      827.11      859.82      7.10 o
   3   0   5       92.41       90.59      1.09 o
   4   0   5        0.36        0.92      0.12 o
   5   0   5        1.61        1.06      0.16 o
   6   0   5       15.09       13.20      0.52 o
  -6   1   5        7.02        5.96      0.55 o
  -5   1   5       32.44       30.88      0.54 o
  -4   1   5       32.19       31.82      0.45 o
  -3   1   5       82.17       84.11      0.74 o
  -2   1   5       70.70       76.20      0.77 o
  -1   1   5      179.93      210.49      1.95 o
   0   1   5        2.34        3.11      0.26 o
   1   1   5        0.52        0.28      0.09 o
   2   1   5      288.85      293.05      2.96 o
   3   1   5       93.59       94.74      1.11 o
   4   1   5      191.22      177.09      2.18 o
   5   1   5        1.84        1.97      0.18 o
   6   1   5        2.60        2.52      0.42 o
  -6   2   5        2.03        2.25      0.44 o
  -5   2   5       73.37       76.97      1.10 o
  -4   2   5        3.43        3.58      0.26 o
  -3   2   5        6.92        8.35      0.18 o
  -2   2   5        5.75        6.40      0.17 o
  -1   2   5       40.45       43.81      0.47 o
   0   2   5      290.89      290.57      3.26 o
   1   2   5      181.29      208.50      2.36 o
   2   2   5      250.95      250.21      3.59 o
   3   2   5       39.60       45.16      0.72 o
   4   2   5       31.37       33.78      0.74 o
   5   2   5        2.61        2.80      0.28 o
   6   2   5       21.11       21.76      1.11 o
  -6   3   5        3.12        3.00      0.22 o
  -5   3   5        2.43        2.07      0.19 o
  -4   3   5        3.98        4.50      0.20 o
  -3   3   5        8.87        8.40      0.17 o
  -2   3   5       98.76      118.45      1.21 o
  -1   3   5      154.80      173.21      2.09 o
   0   3   5      109.94      144.06      1.87 o
   1   3   5      151.61      145.18      1.98 o
   2   3   5      147.43      125.31      1.69 o
   3   3   5       96.83       96.83      1.45 o
   4   3   5       56.49       53.51      1.10 o
   5   3   5        1.33        1.06      0.20 o
   6   3   5        0.31        0.21      0.20 o
  -6   4   5       54.17       54.90      1.64 o
  -5   4   5        0.42        0.34      0.17 o
  -4   4   5        4.74        5.00      0.26 o
  -3   4   5       38.49       37.47      0.56 o
  -2   4   5       25.96       25.24      0.59 o
   0   4   5        0.41       -0.05      0.05 o
   1   4   5      173.83      182.25      3.23 o
   2   4   5       10.87       10.95      0.32 o
   3   4   5        7.21        9.00      0.86 o
   4   4   5        8.00        8.13      0.31 o
   5   4   5       11.32       12.24      0.42 o
   6   4   5        4.66        5.35      0.57 o
  -6   5   5       24.61       26.11      0.90 o
  -5   5   5        0.40        0.38      0.18 o
  -4   5   5        8.98        9.02      0.31 o
  -3   5   5        1.79        0.98      0.12 o
  -2   5   5        1.85        1.05      0.11 o
  -1   5   5      118.56      133.46      1.49 o
   0   5   5      142.83      153.26      1.93 o
   1   5   5       25.84       20.56      0.71 o
   2   5   5      553.47      536.38      8.79 o
   3   5   5       50.86       43.95      1.23 o
   4   5   5        7.62        8.63      0.48 o
   5   5   5        3.63        3.37      0.40 o
   6   5   5        0.21        0.17      0.35 o
  -6   6   5       21.27       21.70      0.87 o
  -5   6   5        2.02        1.32      0.22 o
  -4   6   5       15.99       15.28      0.38 o
  -3   6   5       36.83       40.20      0.69 o
  -2   6   5       16.19       15.29      0.41 o
  -1   6   5       41.24       50.71      0.89 o
   0   6   5        0.19        0.34      0.15 o
   1   6   5        6.83        5.82      0.27 o
   2   6   5       61.14       59.42      1.14 o
   3   6   5       45.68       42.85      1.01 o
   4   6   5        0.78        0.90      0.49 o
   5   6   5        0.11        0.31      0.24 o
  -6   7   5        0.56        0.65      0.28 o
  -5   7   5        1.18        2.26      0.32 o
  -4   7   5        8.51        7.93      0.28 o
  -3   7   5        9.79       10.81      0.29 o
  -2   7   5        1.54        1.01      0.15 o
  -1   7   5       64.73       67.81      1.15 o
   0   7   5       18.05       16.74      0.39 o
   1   7   5      101.78       77.18      1.34 o
   2   7   5        2.86        3.34      0.37 o
   3   7   5       61.11       59.04      1.45 o
   4   7   5        7.80        8.80      0.51 o
   5   7   5        8.66        8.58      0.58 o
  -5   8   5       14.17       14.92      1.20 o
  -4   8   5       22.75       22.13      0.78 o
  -3   8   5       45.84       43.61      1.52 o
  -2   8   5       54.01       56.51      0.95 o
  -1   8   5       25.32       25.07      0.67 o
   0   8   5       82.64       64.15      1.05 o
   1   8   5       18.38       18.34      0.84 o
   2   8   5        0.26        0.86      0.13 o
   3   8   5       31.14       33.30      0.87 o
   4   8   5       87.49       91.45      3.57 o
   5   8   5        1.55        1.15      0.42 o
  -5   9   5        3.48        2.59      0.36 o
  -4   9   5       24.68       25.04      0.87 o
  -3   9   5        0.21        0.10      0.15 o
  -2   9   5      234.30      221.51      5.87 o
  -1   9   5       42.60       35.94      0.87 o
   0   9   5       40.90       44.52      1.44 o
   2   9   5        2.64        3.45      0.46 o
   3   9   5       29.87       30.84      0.96 o
   4   9   5        1.09        2.12      0.80 o
   5   9   5        8.60        7.58      0.71 o
  -5  10   5        7.87        9.44      0.54 o
  -4  10   5        0.20        0.09      0.22 o
  -3  10   5       18.87       17.62      1.10 o
  -2  10   5       23.47       22.29      0.74 o
  -1  10   5       34.41       30.00      0.82 o
   0  10   5        2.76        3.72      0.61 o
   1  10   5        4.71        3.54      0.23 o
   2  10   5      179.40      183.72      3.10 o
   3  10   5        0.84        1.23      0.23 o
   4  10   5        0.38        0.08      0.22 o
  -4  11   5       34.48       39.50      1.04 o
  -3  11   5       11.94       10.94      0.79 o
  -2  11   5       26.76       26.32      0.85 o
  -1  11   5       45.55       46.30      1.99 o
   0  11   5       52.42       48.91      1.08 o
   1  11   5       40.80       43.14      1.12 o
   2  11   5        2.73        2.65      0.27 o
   3  11   5       19.53       21.65      0.70 o
   4  11   5        3.09        2.75      0.35 o
  -4  12   5        1.46        1.96      0.54 o
  -3  12   5       17.85       19.44      1.07 o
  -2  12   5       22.07       22.62      1.04 o
  -1  12   5        9.19        9.08      0.47 o
   0  12   5        0.05        0.30      0.18 o
   1  12   5       53.29       56.92      1.46 o
   2  12   5        0.02        0.15      0.13 o
   3  12   5        0.49        0.97      0.26 o
  -3  13   5        1.89        2.06      0.48 o
  -2  13   5       17.68       17.68      0.93 o
  -1  13   5      134.35      141.41      3.49 o
   0  13   5        9.78       10.88      0.59 o
   1  13   5       47.62       50.32      1.38 o
   2  13   5        0.00        0.02      0.13 o
   3  13   5        0.03       -0.08      0.21 o
  -3  14   5        2.26        2.14      0.51 o
  -2  14   5        0.71        0.57      0.35 o
  -1  14   5       18.22       17.85      0.88 o
   0  14   5        7.53        7.98      0.55 o
   1  14   5        0.32        0.26      0.21 o
   2  14   5       44.80       48.00      1.34 o
  -1  15   5       17.23       18.56      0.93 o
   0  15   5        1.38        2.03      0.37 o
   1  15   5        0.22        0.19      0.26 o
  -2 -15   6        9.88        9.55      0.92 o
  -1 -15   6       76.82       84.40      2.69 o
   0 -15   6       18.82       20.00      0.89 o
   1 -15   6        3.71        2.79      0.44 o
   2 -15   6       27.65       28.35      1.61 o
  -3 -14   6        6.06        5.60      0.75 o
  -2 -14   6        0.09       -0.25      0.29 o
  -1 -14   6        8.70        9.05      0.83 o
   0 -14   6       36.27       35.80      1.17 o
   1 -14   6       17.40       18.95      0.84 o
   2 -14   6        0.50        0.37      0.23 o
   3 -14   6       35.91       38.46      1.79 o
  -3 -13   6        2.32        2.01      0.33 o
  -2 -13   6        3.94        3.51      0.54 o
  -1 -13   6        8.65        8.61      0.77 o
   0 -13   6       18.24       18.79      0.99 o
   1 -13   6        0.41        0.11      0.22 o
   2 -13   6        0.81        0.77      0.20 o
   3 -13   6        3.85        4.43      0.32 o
  -4 -12   6        4.45        3.38      0.45 o
  -3 -12   6        0.10        0.53      0.22 o
  -2 -12   6        2.55        2.16      0.42 o
  -1 -12   6       52.01       48.44      1.33 o
   0 -12   6       75.66       82.42      1.40 o
   1 -12   6        4.08        3.17      0.25 o
   2 -12   6       44.98       44.93      1.01 o
   3 -12   6       16.26       16.45      0.58 o
   4 -12   6        2.34        2.62      0.32 o
  -4 -11   6        9.90        9.76      0.95 o
  -3 -11   6       26.25       26.07      0.72 o
  -2 -11   6       45.66       47.56      1.64 o
  -1 -11   6       27.99       27.46      0.63 o
   0 -11   6       35.84       37.43      0.81 o
   1 -11   6        4.39        4.54      0.28 o
   2 -11   6       19.63       18.94      0.40 o
   3 -11   6       49.61       51.31      0.91 o
   4 -11   6        2.57        2.41      0.30 o
  -5 -10   6        0.03       -0.03      0.33 o
  -4 -10   6        5.60        6.32      0.53 o
  -3 -10   6      112.30      112.36      1.51 o
  -2 -10   6       14.49       16.43      0.45 o
  -1 -10   6        5.71        5.78      0.30 o
   0 -10   6        1.22        0.53      0.13 o
   1 -10   6        2.09        0.98      0.22 o
   2 -10   6        7.73        7.70      0.25 o
   3 -10   6       45.51       42.73      0.86 o
   4 -10   6       16.04       15.66      0.57 o
   5 -10   6        1.85        1.88      0.36 o
  -5  -9   6       11.70       10.92      0.42 o
  -4  -9   6        6.57        5.36      0.32 o
  -3  -9   6        0.31        0.36      0.12 o
  -2  -9   6       82.44       77.30      1.27 o
  -1  -9   6        0.18        0.11      0.11 o
   0  -9   6        5.68        4.86      0.18 o
   1  -9   6       18.37       22.60      0.40 o
   2  -9   6        7.89        7.93      0.35 o
   3  -9   6        3.05        3.21      0.20 o
   4  -9   6        3.13        3.15      0.23 o
   5  -9   6        0.79        0.51      0.37 o
  -5  -8   6       32.01       30.43      0.80 o
  -4  -8   6        0.43        0.76      0.18 o
  -3  -8   6        3.76        3.95      0.24 o
  -2  -8   6       32.63       31.50      1.24 o
  -1  -8   6      548.02      547.77      5.40 o
   0  -8   6        1.37        1.45      0.12 o
   1  -8   6      348.22      296.65      2.58 o
   2  -8   6        1.83        1.67      0.14 o
   3  -8   6       63.60       60.50      0.89 o
   4  -8   6       60.48       59.13      0.93 o
   5  -8   6        0.85        0.75      0.26 o
  -6  -7   6        0.26        0.21      0.31 o
  -5  -7   6       29.75       29.03      0.79 o
  -4  -7   6        0.57        0.62      0.22 o
  -3  -7   6       46.11       46.73      0.85 o
  -2  -7   6      381.30      374.06      4.20 o
  -1  -7   6       11.64       11.38      0.27 o
   0  -7   6        0.19        0.55      0.07 o
   1  -7   6        2.51        4.75      0.23 o
   2  -7   6      373.75      334.13      2.66 o
   3  -7   6        0.49        0.44      0.11 o
   4  -7   6       72.20       72.08      0.90 o
   5  -7   6        6.46        6.83      0.56 o
  -6  -6   6       10.51       11.50      0.54 o
  -5  -6   6        0.01       -0.11      0.16 o
  -4  -6   6        0.82        0.85      0.14 o
  -3  -6   6        2.97        2.61      0.19 o
  -2  -6   6       92.88       92.70      1.21 o
  -1  -6   6       19.72       19.94      0.54 o
   0  -6   6      127.98      130.56      1.45 o
   1  -6   6       12.35        7.23      0.20 o
   2  -6   6      119.04      111.56      1.01 o
   3  -6   6       33.56       32.38      0.46 o
   4  -6   6        8.30        8.82      0.27 o
   5  -6   6        3.10        3.22      0.22 o
   6  -6   6        0.85        0.60      0.25 o
  -6  -5   6        4.60        4.75      0.53 o
  -5  -5   6        1.64        1.20      0.18 o
  -4  -5   6        0.63        0.59      0.12 o
  -3  -5   6       50.09       52.62      0.71 o
  -2  -5   6       24.90       25.60      0.46 o
  -1  -5   6       68.87       70.85      0.78 o
   0  -5   6       71.75       95.03      0.86 o
   1  -5   6       17.39       21.31      0.25 o
   2  -5   6      223.92      214.66      1.67 o
   3  -5   6      351.81      335.31      2.73 o
   4  -5   6       37.63       37.13      0.56 o
   5  -5   6        3.21        2.73      0.20 o
   6  -5   6        3.71        3.29      0.37 o
  -6  -4   6       65.45       64.50      1.33 o
  -5  -4   6       15.77       15.17      0.44 o
  -4  -4   6       17.91       18.08      0.39 o
  -3  -4   6        0.02        0.17      0.08 o
  -2  -4   6        9.50       13.81      0.26 o
  -1  -4   6      450.32      485.64      4.07 o
   0  -4   6        1.60        1.39      0.07 o
   1  -4   6       21.30       27.65      0.32 o
   2  -4   6        0.94        0.97      0.07 o
   3  -4   6      391.98      374.24      3.19 o
   4  -4   6       78.57       78.93      0.80 o
   5  -4   6        6.77        7.40      0.36 o
   6  -4   6        4.66        5.22      0.39 o
  -6  -3   6       22.63       22.64      0.72 o
  -5  -3   6        7.57        7.48      0.34 o
  -4  -3   6       24.13       25.92      0.48 o
  -3  -3   6      396.87      408.94      3.39 o
  -2  -3   6       72.58       68.65      0.67 o
  -1  -3   6      194.19      212.16      1.85 o
   0  -3   6       53.15       65.74      0.78 o
   1  -3   6        2.20        1.71      0.11 o
   2  -3   6       52.09       51.52      0.47 o
   3  -3   6       13.59       14.29      0.22 o
   4  -3   6       12.31       12.33      0.39 o
   5  -3   6       12.63       13.73      0.37 o
   6  -3   6        1.45        1.66      0.22 o
  -6  -2   6        8.21        9.09      0.49 o
  -5  -2   6       43.66       44.64      0.82 o
  -4  -2   6        5.70        6.43      0.21 o
  -3  -2   6       38.69       36.80      0.44 o
  -2  -2   6        0.01        0.19      0.08 o
  -1  -2   6      213.97      236.64      2.75 o
   0  -2   6       79.44       75.10      1.15 o
   1  -2   6       51.11       48.49      0.51 o
   2  -2   6        6.99        6.95      0.14 o
   3  -2   6       64.48       70.67      0.68 o
   4  -2   6      105.93       97.93      1.04 o
   5  -2   6        0.93        0.73      0.16 o
   6  -2   6        0.03        0.04      0.19 o
  -6  -1   6        4.05        4.32      0.36 o
  -5  -1   6        0.05        0.00      0.15 o
  -4  -1   6       23.41       26.84      0.56 o
  -3  -1   6        0.49        0.34      0.06 o
  -2  -1   6      349.23      344.83      2.70 o
  -1  -1   6      154.27      158.91      1.90 o
   0  -1   6      258.44      286.83      2.92 o
   1  -1   6        2.80        2.58      0.14 o
   2  -1   6       25.53       23.24      0.32 o
   3  -1   6        0.08        0.01      0.06 o
   4  -1   6        3.51        1.89      0.14 o
   5  -1   6       24.16       24.11      0.55 o
   6  -1   6       21.72       23.45      0.70 o
  -6   0   6        5.80        5.13      0.44 o
  -5   0   6       35.92       36.69      0.56 o
  -4   0   6       15.98       16.87      0.37 o
  -3   0   6      246.26      281.38      2.28 o
  -2   0   6     1666.05     1744.35     13.31 o
  -1   0   6       90.58      102.52      1.02 o
   0   0   6        6.57        2.38      0.18 o
   1   0   6       94.91       95.02      0.83 o
   2   0   6        1.54        2.41      0.12 o
   3   0   6       37.44       39.65      0.59 o
   4   0   6       14.37       11.09      0.47 o
   5   0   6       36.34       35.99      0.72 o
   6   0   6       23.34       24.50      0.72 o
  -6   1   6       14.95       14.96      0.77 o
  -5   1   6        1.27        1.21      0.15 o
  -4   1   6        2.77        2.13      0.14 o
  -3   1   6      153.18      169.26      1.35 o
  -2   1   6     1085.00     1172.68      8.98 o
  -1   1   6       13.24       12.22      0.25 o
   0   1   6      417.62      457.71      5.04 o
   1   1   6     1110.48     1198.45     15.38 o
   2   1   6       16.84       23.51      0.45 o
   3   1   6        0.02        0.19      0.09 o
   4   1   6       21.32       17.65      0.40 o
   5   1   6       17.20       17.77      0.59 o
   6   1   6        0.43        0.17      0.18 o
  -6   2   6        0.43        0.53      0.20 o
  -5   2   6        0.92        0.83      0.15 o
  -4   2   6       17.15       19.26      0.35 o
  -3   2   6        3.66        2.89      0.12 o
  -2   2   6       17.44       20.97      0.42 o
  -1   2   6      277.87      298.72      2.51 o
   0   2   6      162.36      171.01      1.77 o
   1   2   6      259.69      292.48      3.28 o
   2   2   6      155.95      144.70      2.52 o
   3   2   6      116.54      104.56      1.39 o
   4   2   6        5.53        5.64      0.32 o
   5   2   6        3.07        3.17      0.29 o
   6   2   6        2.95        2.67      0.32 o
  -6   3   6        0.02        0.27      0.27 o
  -5   3   6        0.83        0.71      0.19 o
  -4   3   6        0.51        0.15      0.09 o
  -3   3   6       23.05       22.74      0.27 o
  -2   3   6       32.46       29.85      0.46 o
  -1   3   6      529.12      552.61      6.32 o
   0   3   6       17.31       13.86      0.26 o
   1   3   6      153.40      146.75      2.02 o
   2   3   6        5.69        5.83      0.33 o
   3   3   6      200.81      191.87      2.62 o
   4   3   6        0.10        0.20      0.13 o
   5   3   6       65.03       67.43      1.25 o
   6   3   6        0.05       -0.16      0.16 o
  -6   4   6        6.20        5.36      0.54 o
  -5   4   6        1.74        1.85      0.42 o
  -4   4   6        8.18        7.88      0.31 o
  -3   4   6       15.58       16.26      0.34 o
  -2   4   6       78.52       78.84      0.87 o
  -1   4   6      147.59      184.56      2.38 o
   0   4   6       55.78       61.92      0.81 o
   1   4   6       77.54       65.58      1.40 o
   2   4   6     1073.66     1016.40     16.32 o
   3   4   6        7.45        6.75      0.35 o
   4   4   6       15.74       14.02      1.87 o
   5   4   6        0.16        0.25      0.23 o
   6   4   6       13.18       13.09      0.83 o
  -6   5   6        0.51        0.50      0.63 o
  -5   5   6        2.50        2.52      0.26 o
  -4   5   6       29.48       28.59      0.53 o
  -3   5   6       26.28       28.71      0.57 o
  -2   5   6       36.74       35.50      0.50 o
  -1   5   6       28.33       31.41      0.63 o
   0   5   6       19.01       18.54      0.40 o
   1   5   6      235.80      224.27      3.97 o
   2   5   6      117.52      113.75      1.69 o
   3   5   6        3.66        3.56      0.45 o
   4   5   6        0.52        0.30      0.20 o
   5   5   6        0.27        0.23      0.29 o
   6   5   6       15.92       16.51      1.06 o
  -6   6   6        0.93        1.24      0.31 o
  -5   6   6        0.89        1.12      0.21 o
  -4   6   6       26.29       25.54      0.50 o
  -3   6   6        0.10       -0.03      0.09 o
  -2   6   6        6.69        6.42      0.39 o
  -1   6   6      138.71      137.41      1.73 o
   0   6   6       13.39        7.89      0.26 o
   1   6   6       75.50       71.26      1.26 o
   2   6   6       15.29       13.25      0.38 o
   3   6   6       37.19       36.92      0.91 o
   4   6   6        4.62        4.44      0.55 o
   5   6   6        4.88        4.18      0.45 o
  -6   7   6        3.68        3.10      0.40 o
  -5   7   6        0.06       -0.17      0.21 o
  -4   7   6       24.06       23.31      0.66 o
  -3   7   6        0.43        0.21      0.14 o
  -2   7   6      117.61      116.63      1.73 o
  -1   7   6       32.37       32.06      0.78 o
   0   7   6       25.55       21.91      0.47 o
   1   7   6        4.64        5.70      0.32 o
   2   7   6       62.67       61.42      2.51 o
   3   7   6      162.63      161.15      2.86 o
   4   7   6        6.13        5.67      0.44 o
   5   7   6        0.08        0.26      0.24 o
  -5   8   6        1.41        1.08      0.28 o
  -4   8   6       12.74       13.52      0.75 o
  -3   8   6       71.66       70.10      1.26 o
  -2   8   6       63.36       63.77      1.39 o
  -1   8   6       59.95       57.43      1.05 o
   0   8   6        0.02        0.58      0.10 o
   1   8   6      131.59      129.08      2.09 o
   2   8   6        5.28        6.46      0.31 o
   3   8   6        1.40        1.47      0.40 o
   4   8   6        1.76        1.79      0.31 o
   5   8   6        0.28        0.29      0.26 o
  -5   9   6        8.86        8.60      1.00 o
  -4   9   6        1.51        1.10      0.28 o
  -3   9   6      204.21      200.64      3.51 o
  -2   9   6        3.12        4.05      0.36 o
  -1   9   6       20.13       17.99      0.57 o
   0   9   6        2.82        2.52      0.18 o
   1   9   6        0.01        0.27      0.25 o
   2   9   6        2.87        3.11      0.21 o
   3   9   6      100.69      106.97      2.06 o
   4   9   6       13.48       12.51      0.59 o
   5   9   6        3.87        4.86      0.60 o
  -5  10   6       11.73       11.35      0.57 o
  -4  10   6       10.48        9.69      0.86 o
  -3  10   6       33.03       29.67      0.97 o
  -2  10   6        2.49        2.30      0.31 o
  -1  10   6        0.18        0.11      0.15 o
   0  10   6       37.86       32.90      0.77 o
   2  10   6        7.69        8.36      0.34 o
   3  10   6        2.19        1.73      0.25 o
   4  10   6        4.00        4.10      0.39 o
  -4  11   6       30.05       33.10      0.85 o
  -3  11   6        0.03       -0.23      0.23 o
  -2  11   6       26.23       28.15      1.11 o
  -1  11   6        1.88        2.78      0.29 o
   0  11   6        2.61        2.64      0.24 o
   2  11   6       64.55       70.68      1.69 o
   3  11   6        3.84        4.42      0.35 o
   4  11   6        0.01        0.05      0.22 o
  -4  12   6       11.25        8.47      0.90 o
  -3  12   6       25.27       23.86      1.19 o
  -2  12   6       69.04       69.25      2.08 o
  -1  12   6        0.60        0.63      0.21 o
   0  12   6       21.76       19.04      0.72 o
   1  12   6       55.09       57.44      1.42 o
   2  12   6      129.99      136.17      3.03 o
   3  12   6        1.46        1.07      0.26 o
  -3  13   6        2.97        3.14      0.56 o
  -2  13   6        0.00       -0.01      0.28 o
  -1  13   6        7.76        8.02      0.57 o
   0  13   6       58.88       59.36      1.62 o
   1  13   6       27.63       26.90      0.85 o
   2  13   6        4.99        5.43      0.37 o
   3  13   6        3.37        2.74      0.34 o
  -2  14   6       41.07       41.95      1.57 o
  -1  14   6        0.25        0.59      0.29 o
   0  14   6        0.46        0.23      0.23 o
   1  14   6        2.84        2.37      0.29 o
  -1  15   6        3.00        3.46      0.47 o
   0  15   6        0.63        1.10      0.33 o
  -1 -15   7       99.57      102.46      3.12 o
   0 -15   7        0.92        0.92      0.32 o
   1 -15   7       27.48       30.46      1.13 o
  -2 -14   7       27.80       28.26      1.37 o
  -1 -14   7       40.10       40.33      1.66 o
   0 -14   7        0.00        0.47      0.28 o
   1 -14   7        8.33        7.37      0.36 o
   2 -14   7       40.34       41.43      0.98 o
  -3 -13   7       18.20       16.18      0.72 o
  -2 -13   7        2.03        1.81      0.45 o
  -1 -13   7       48.84       44.76      1.70 o
   0 -13   7       70.01       71.86      1.28 o
   1 -13   7       12.69       13.13      0.49 o
   2 -13   7       20.91       19.92      0.66 o
   3 -13   7        1.03        0.94      0.21 o
  -4 -12   7        2.12        1.76      0.48 o
  -3 -12   7       26.43       25.79      0.88 o
  -2 -12   7        1.17        1.54      0.41 o
  -1 -12   7       11.59       10.50      0.38 o
   0 -12   7        0.04        0.17      0.14 o
   1 -12   7       30.29       31.71      0.71 o
   2 -12   7        6.39        6.49      0.43 o
   3 -12   7      218.28      225.48      2.86 o
   4 -12   7       32.16       32.04      0.88 o
  -4 -11   7        0.51        0.50      0.28 o
  -3 -11   7        9.96        8.86      0.46 o
  -2 -11   7      100.09       97.87      1.83 o
  -1 -11   7       33.23       38.85      2.73 o
   0 -11   7        0.12       -0.02      0.13 o
   1 -11   7       60.45       62.93      1.06 o
   2 -11   7        2.44        2.02      0.15 o
   3 -11   7       16.81       16.33      0.47 o
   4 -11   7       26.18       26.85      0.78 o
  -5 -10   7        0.76        0.67      0.41 o
  -4 -10   7       26.88       26.88      0.66 o
  -3 -10   7       32.23       32.84      0.65 o
  -2 -10   7       29.07       26.82      0.94 o
  -1 -10   7       24.18       24.68      0.72 o
   0 -10   7        4.88        3.70      0.28 o
   1 -10   7        0.59        0.77      0.11 o
   2 -10   7       73.24       75.67      0.95 o
   3 -10   7        8.53        8.39      0.35 o
   4 -10   7       60.11       61.98      1.26 o
   5 -10   7       12.27       12.89      0.57 o
  -5  -9   7        1.26        1.15      0.23 o
  -4  -9   7       15.39       15.39      0.52 o
  -3  -9   7        9.88       10.34      0.35 o
  -2  -9   7       87.52       83.36      1.37 o
  -1  -9   7        6.64        6.04      0.20 o
   0  -9   7       67.27       61.80      0.84 o
   1  -9   7       14.71       14.27      0.29 o
   2  -9   7        1.82        1.54      0.14 o
   3  -9   7        0.55        0.84      0.13 o
   4  -9   7        5.38        5.76      0.39 o
   5  -9   7        3.24        3.75      0.41 o
  -5  -8   7        1.35        1.05      0.23 o
  -4  -8   7        1.13        0.73      0.18 o
  -3  -8   7       68.27       66.92      1.04 o
  -2  -8   7       72.69       70.42      1.23 o
  -1  -8   7      144.17      143.95      1.60 o
   0  -8   7       48.95       50.24      0.71 o
   1  -8   7       63.70       53.48      0.64 o
   2  -8   7       12.21       10.37      0.28 o
   3  -8   7       11.99       13.32      0.34 o
   4  -8   7       54.43       55.08      1.22 o
   5  -8   7        0.03       -0.07      0.21 o
  -6  -7   7        7.87        7.36      0.53 o
  -5  -7   7        0.80        0.12      0.33 o
  -4  -7   7        0.11        0.21      0.19 o
  -3  -7   7        0.04        0.04      0.08 o
  -2  -7   7      867.86      849.99      9.24 o
  -1  -7   7        1.48        2.46      0.18 o
   0  -7   7       11.77        8.80      0.19 o
   1  -7   7        6.16        4.56      0.14 o
   2  -7   7       40.26       38.69      0.46 o
   3  -7   7       52.95       50.35      0.67 o
   4  -7   7        1.04        0.97      0.14 o
   5  -7   7        0.24       -0.03      0.15 o
  -6  -6   7        4.46        4.33      0.38 o
  -5  -6   7        7.85        8.69      0.53 o
  -4  -6   7        1.74        2.00      0.23 o
  -3  -6   7       70.38       72.76      1.06 o
  -2  -6   7       25.94       26.45      0.83 o
  -1  -6   7       76.54       72.04      0.74 o
   0  -6   7       19.33       16.29      0.24 o
   1  -6   7      237.64      188.15      1.56 o
   2  -6   7       73.12       69.40      0.75 o
   3  -6   7        0.03        0.17      0.08 o
   4  -6   7        0.47        0.64      0.12 o
   5  -6   7        1.97        1.80      0.20 o
   6  -6   7        3.34        2.63      0.35 o
  -6  -5   7        3.93        3.79      0.42 o
  -5  -5   7       10.37       10.26      0.37 o
  -4  -5   7        9.60       10.03      0.30 o
  -3  -5   7       23.74       27.94      0.47 o
  -2  -5   7       36.03       39.36      0.55 o
  -1  -5   7      439.75      468.98      4.55 o
   0  -5   7      231.46      270.04      1.92 o
   1  -5   7        0.41        0.65      0.05 o
   2  -5   7       15.68       15.52      0.26 o
   3  -5   7        8.35        7.68      0.28 o
   4  -5   7        1.11        1.45      0.13 o
   5  -5   7        0.00       -0.13      0.13 o
   6  -5   7        0.09        0.05      0.21 o
  -6  -4   7        0.38        0.49      0.23 o
  -5  -4   7        0.40        0.82      0.17 o
  -4  -4   7       81.92       86.50      1.82 o
  -3  -4   7       34.28       37.12      0.57 o
  -2  -4   7        0.39        0.40      0.09 o
  -1  -4   7      340.61      387.37      3.03 o
   0  -4   7      239.91      276.29      2.08 o
   1  -4   7       10.08        8.13      0.16 o
   2  -4   7      784.48      752.81      5.19 o
   3  -4   7      226.99      224.12      2.03 o
   4  -4   7       13.99       13.29      0.31 o
   5  -4   7        6.12        5.63      0.32 o
   6  -4   7       11.14       10.85      0.50 o
  -6  -3   7        1.18        1.44      0.27 o
  -5  -3   7        0.01        0.17      0.14 o
  -4  -3   7        2.20        2.25      0.19 o
  -3  -3   7        0.47        0.19      0.07 o
  -2  -3   7      101.61      106.58      0.92 o
  -1  -3   7       17.01       20.55      0.30 o
   0  -3   7       11.63       11.55      0.24 o
   1  -3   7      291.17      306.59      2.43 o
   2  -3   7      829.79      792.40      5.43 o
   3  -3   7       55.70       57.34      0.51 o
   4  -3   7        0.19        0.15      0.09 o
   5  -3   7       15.95       17.03      0.42 o
   6  -3   7        0.84        0.85      0.23 o
  -6  -2   7       24.59       24.56      0.74 o
  -5  -2   7        0.72        0.82      0.17 o
  -4  -2   7      100.49      101.55      1.22 o
  -3  -2   7      129.07      126.24      1.18 o
  -2  -2   7      211.66      237.05      2.06 o
  -1  -2   7       85.87       94.20      1.09 o
   0  -2   7      125.94      114.84      1.25 o
   1  -2   7        0.72       -0.02      0.03 o
   2  -2   7       60.99       62.24      0.54 o
   3  -2   7       45.11       41.74      0.46 o
   4  -2   7       27.24       24.83      0.41 o
   5  -2   7        2.80        3.09      0.24 o
   6  -2   7        6.14        6.70      0.37 o
  -6  -1   7       18.63       20.37      0.66 o
  -5  -1   7       18.53       20.07      0.44 o
  -4  -1   7        3.78        3.71      0.18 o
  -3  -1   7        3.80        5.39      0.17 o
  -2  -1   7       38.24       40.57      0.44 o
  -1  -1   7      125.81      121.04      1.58 o
   0  -1   7       14.19       19.46      0.29 o
   1  -1   7      163.44      187.67      1.55 o
   2  -1   7        1.98        1.07      0.09 o
   3  -1   7      192.41      166.70      1.54 o
   4  -1   7        9.08        8.08      0.23 o
   5  -1   7       12.55       12.44      0.40 o
   6  -1   7        0.37        0.27      0.21 o
  -6   0   7        0.48        0.33      0.29 o
  -5   0   7       33.60       33.44      0.68 o
  -4   0   7       34.91       37.65      0.54 o
  -3   0   7      126.41      130.54      1.15 o
  -2   0   7      683.97      716.57      5.18 o
  -1   0   7      224.77      228.62      2.15 o
   0   0   7      200.51      229.20      2.33 o
   1   0   7      158.60      164.84      1.37 o
   2   0   7       43.79       43.03      0.59 o
   3   0   7      244.24      216.31      2.33 o
   4   0   7       24.81       22.82      0.50 o
   5   0   7        1.37        1.21      0.14 o
   6   0   7       37.85       41.64      1.34 o
  -6   1   7       10.24       10.22      0.63 o
  -5   1   7        0.89        1.10      0.15 o
  -4   1   7      242.87      251.80      2.41 o
  -3   1   7      341.80      373.39      2.95 o
  -2   1   7        0.74        2.04      0.10 o
  -1   1   7      264.64      285.89      2.90 o
   0   1   7       95.92       97.39      1.03 o
   1   1   7      860.57      882.69     19.10 o
   2   1   7        0.38        0.81      0.06 o
   3   1   7       19.56       17.64      0.33 o
   4   1   7       15.68       15.93      0.35 o
   5   1   7        1.28        1.12      0.22 o
   6   1   7       28.94       29.74      0.79 o
  -6   2   7        8.41        8.67      0.39 o
  -5   2   7        0.33        0.34      0.13 o
  -4   2   7       54.40       58.14      0.72 o
  -3   2   7      570.44      613.24      4.72 o
  -2   2   7        2.25        6.07      0.17 o
  -1   2   7      264.53      277.41      2.55 o
   0   2   7        0.20        0.59      0.11 o
   1   2   7       36.40       28.74      0.44 o
   2   2   7       49.21       42.01      0.77 o
   3   2   7        4.37        3.62      0.21 o
   4   2   7        0.65        0.41      0.15 o
   5   2   7        0.38        0.35      0.18 o
   6   2   7       16.98       16.60      0.60 o
  -6   3   7        0.12       -0.25      0.25 o
  -5   3   7        6.72        6.50      0.39 o
  -4   3   7       64.11       63.58      0.99 o
  -3   3   7      163.08      159.66      1.59 o
  -2   3   7       56.57       57.41      0.87 o
  -1   3   7        0.88        1.44      0.13 o
   0   3   7      188.69      210.67      2.45 o
   1   3   7       11.64       13.16      0.39 o
   2   3   7      319.90      311.60      4.19 o
   3   3   7       24.39       23.40      0.46 o
   4   3   7       11.50       10.13      0.63 o
   5   3   7       14.12       14.32      0.48 o
   6   3   7        0.01        0.06      0.29 o
  -6   4   7        1.90        1.39      0.30 o
  -5   4   7        0.17        0.32      0.18 o
  -4   4   7      101.54      105.80      1.31 o
  -3   4   7        0.23        0.09      0.08 o
  -2   4   7      887.15      892.24      8.09 o
   0   4   7       25.11       25.22      0.41 o
   1   4   7       23.05       26.70      0.73 o
   2   4   7      633.91      588.88      8.01 o
   3   4   7       26.83       26.53      0.74 o
   4   4   7        7.66        7.35      0.46 o
   5   4   7       21.28       20.95      0.83 o
   6   4   7        0.01        0.17      0.36 o
  -6   5   7        6.07        5.78      0.74 o
  -5   5   7        0.06        0.08      0.16 o
  -4   5   7       74.33       75.95      1.02 o
  -3   5   7       15.58       16.58      0.41 o
  -2   5   7        6.71        8.77      0.28 o
  -1   5   7      350.36      347.11      5.34 o
   0   5   7        0.39        0.39      0.12 o
   1   5   7      781.39      736.91     12.11 o
   2   5   7       32.40       34.20      0.67 o
   3   5   7        0.20        0.38      0.15 o
   4   5   7        1.18        1.37      0.25 o
   5   5   7       56.19       52.39      1.42 o
  -6   6   7        0.01        0.55      0.27 o
  -5   6   7        0.23        0.15      0.25 o
  -4   6   7        0.05        0.06      0.11 o
  -3   6   7       58.03       57.91      0.88 o
  -2   6   7       28.49       28.84      0.55 o
  -1   6   7       42.43       41.07      0.65 o
   0   6   7        6.23        8.56      0.22 o
   1   6   7        5.66        4.94      0.37 o
   2   6   7       49.37       49.51      0.87 o
   3   6   7       29.98       31.50      0.83 o
   4   6   7        0.06        0.03      0.18 o
   5   6   7        0.16        0.27      0.26 o
  -6   7   7        1.68        0.97      0.68 o
  -5   7   7        0.07       -0.26      0.26 o
  -4   7   7       12.31       12.01      0.37 o
  -3   7   7      157.19      162.44      2.48 o
  -2   7   7        8.23        8.03      0.31 o
  -1   7   7       14.04       14.72      0.56 o
   0   7   7       12.16        8.75      0.25 o
   1   7   7        0.10       -0.10      0.11 o
   2   7   7       53.35       53.45      1.06 o
   3   7   7      142.10      139.53      2.53 o
   4   7   7        5.33        6.05      0.46 o
   5   7   7        4.42        4.62      1.22 o
  -5   8   7       15.46       15.92      0.90 o
  -4   8   7        0.87        1.04      0.37 o
  -3   8   7      102.65      104.57      1.70 o
  -2   8   7        2.68        2.61      0.28 o
  -1   8   7        1.18        1.04      0.16 o
   0   8   7       13.47       11.28      0.31 o
   1   8   7       13.94       12.78      0.47 o
   2   8   7      117.20      113.31      1.99 o
   3   8   7       13.08       14.19      0.52 o
   4   8   7        1.76        1.54      0.28 o
   5   8   7        0.51        0.12      0.29 o
  -5   9   7        1.37        1.29      0.30 o
  -4   9   7        0.20       -0.19      0.19 o
  -3   9   7       74.91       74.61      1.29 o
  -2   9   7        6.48        6.83      0.42 o
  -1   9   7       11.08       10.40      0.43 o
   0   9   7      216.05      203.06      3.79 o
   1   9   7        0.70        1.10      0.21 o
   2   9   7        2.48        2.57      0.20 o
   3   9   7        0.08        0.09      0.15 o
   4   9   7        1.30        1.06      0.26 o
  -5  10   7        2.33        2.02      0.46 o
  -4  10   7       15.32       15.75      0.62 o
  -3  10   7        0.65        1.26      0.37 o
  -2  10   7        6.37        6.97      0.54 o
  -1  10   7        0.64        0.40      0.17 o
   0  10   7       18.09       15.39      0.42 o
   2  10   7        0.68        1.34      0.44 o
   3  10   7        9.22        8.44      0.54 o
   4  10   7        2.23        3.11      0.70 o
  -4  11   7        0.21        0.23      0.39 o
  -3  11   7        9.29        9.97      0.74 o
  -2  11   7       10.91        9.98      0.65 o
  -1  11   7        3.13        3.46      0.34 o
   0  11   7       14.26       13.68      0.47 o
   3  11   7        0.84        0.55      0.19 o
   4  11   7        2.23        2.56      0.39 o
  -4  12   7       39.89       43.79      1.86 o
  -3  12   7        1.60        0.93      0.38 o
  -2  12   7       22.48       22.93      1.04 o
  -1  12   7        4.99        5.02      0.48 o
   0  12   7       26.78       30.66      0.95 o
   3  12   7        5.46        5.70      0.42 o
  -3  13   7       29.19       30.84      1.40 o
  -2  13   7        4.81        4.89      0.57 o
  -1  13   7        4.81        4.13      0.46 o
   0  13   7       28.60       28.60      0.95 o
  -2  14   7        3.05        3.60      0.53 o
  -1  14   7        9.06       10.47      0.67 o
   0  14   7        0.05       -0.19      0.19 o
  -1 -15   8       15.63       15.59      1.05 o
   0 -15   8       14.68       15.94      0.83 o
   1 -15   8       31.68       32.69      1.91 o
  -2 -14   8       16.56       18.66      1.14 o
  -1 -14   8        2.97        3.11      0.58 o
   0 -14   8        0.49        0.04      0.39 o
   1 -14   8        3.27        3.19      0.41 o
   2 -14   8        3.64        3.24      0.40 o
  -3 -13   8        0.10        0.19      0.25 o
  -2 -13   8       85.77       88.62      2.75 o
  -1 -13   8       10.72       10.72      0.35 o
   0 -13   8        1.71        2.32      0.35 o
   1 -13   8        0.50        0.38      0.19 o
   2 -13   8      119.88      117.82      1.94 o
   3 -13   8       16.87       15.57      0.60 o
  -4 -12   8       12.27       14.27      1.01 o
  -3 -12   8       34.96       32.73      1.34 o
  -2 -12   8       10.30       10.04      0.43 o
  -1 -12   8       23.85       24.86      0.65 o
   0 -12   8       77.42       70.54      1.32 o
   1 -12   8        9.90        9.62      0.46 o
   2 -12   8       48.47       45.56      1.00 o
   3 -12   8        1.10        0.85      0.21 o
   4 -12   8        1.29        1.69      0.29 o
  -4 -11   8       32.04       30.52      1.09 o
  -3 -11   8       20.20       20.04      0.49 o
  -2 -11   8        2.81        2.94      0.29 o
  -1 -11   8       10.65       10.58      0.47 o
   0 -11   8      111.62      120.43      1.94 o
   1 -11   8       32.82       33.47      0.59 o
   2 -11   8      139.65      138.06      1.81 o
   3 -11   8       21.72       20.14      0.99 o
   4 -11   8        0.71        0.45      0.23 o
  -5 -10   8        8.18        6.81      0.80 o
  -4 -10   8        0.56        0.49      0.18 o
  -3 -10   8        1.55        1.45      0.18 o
  -2 -10   8        5.97        5.55      0.50 o
  -1 -10   8       63.23       64.28      1.37 o
   0 -10   8        0.80        1.43      0.15 o
   1 -10   8      138.27      132.16      1.43 o
   2 -10   8       27.34       26.70      0.53 o
   3 -10   8       21.06       20.61      0.53 o
   4 -10   8        0.14        0.15      0.18 o
  -5  -9   8        1.79        1.98      0.27 o
  -4  -9   8        0.17       -0.03      0.15 o
  -3  -9   8       36.54       35.83      0.71 o
  -2  -9   8        6.32        5.90      0.32 o
  -1  -9   8        1.27        0.93      0.12 o
   0  -9   8        5.30        6.29      0.24 o
   1  -9   8       30.45       20.90      0.37 o
   2  -9   8       29.42       31.20      0.57 o
   3  -9   8      167.05      164.43      1.96 o
   4  -9   8       13.61       12.87      0.52 o
   5  -9   8       10.97       12.31      0.61 o
  -5  -8   8        6.19        5.46      0.66 o
  -4  -8   8        4.32        3.64      0.31 o
  -3  -8   8      132.02      125.63      1.47 o
  -2  -8   8       77.19       73.39      1.04 o
  -1  -8   8       19.41       18.43      0.37 o
   0  -8   8        5.32        4.92      0.26 o
   1  -8   8       24.07       19.51      0.34 o
   2  -8   8       16.99       19.58      0.43 o
   3  -8   8       17.51       15.91      0.38 o
   4  -8   8       16.32       18.72      0.58 o
   5  -8   8        9.01        9.51      0.53 o
  -5  -7   8        4.71        4.31      0.36 o
  -4  -7   8        3.41        3.34      0.22 o
  -3  -7   8        0.74        1.08      0.13 o
  -2  -7   8        0.00        0.03      0.09 o
  -1  -7   8        0.06        0.01      0.06 o
   0  -7   8        0.02        1.03      0.09 o
   1  -7   8        0.23        0.01      0.06 o
   2  -7   8       95.49       81.52      0.86 o
   3  -7   8       47.11       49.54      0.63 o
   4  -7   8        7.12        7.77      0.27 o
   5  -7   8       33.18       34.37      1.04 o
  -6  -6   8        3.91        3.35      0.41 o
  -5  -6   8        2.73        3.04      0.24 o
  -4  -6   8       29.02       30.09      0.55 o
  -3  -6   8      149.29      150.33      1.68 o
  -2  -6   8        0.08        0.14      0.08 o
  -1  -6   8       19.92       19.27      0.30 o
   0  -6   8        8.70        7.28      0.15 o
   1  -6   8       37.54       36.04      0.42 o
   2  -6   8       41.82       40.91      0.52 o
   3  -6   8        1.21        1.61      0.14 o
   4  -6   8       15.78       16.43      0.36 o
   5  -6   8        2.21        2.13      0.29 o
  -6  -5   8        3.93        4.18      0.38 o
  -5  -5   8        0.64        0.32      0.15 o
  -4  -5   8        0.03       -0.02      0.11 o
  -3  -5   8        1.67        1.69      0.14 o
  -2  -5   8       66.04       61.98      0.68 o
  -1  -5   8       81.59       91.19      0.78 o
   0  -5   8        0.52        0.06      0.04 o
   1  -5   8        0.09        0.12      0.05 o
   2  -5   8       36.99       30.98      0.40 o
   3  -5   8        9.18        8.62      0.28 o
   4  -5   8       15.98       14.65      0.34 o
   5  -5   8      104.25      106.55      1.77 o
   6  -5   8        2.13        2.21      0.38 o
  -6  -4   8        0.45        0.69      0.25 o
  -5  -4   8        9.88        9.16      0.49 o
  -4  -4   8       95.83       98.07      1.38 o
  -3  -4   8       43.61       44.93      0.56 o
  -2  -4   8        1.91        2.17      0.15 o
  -1  -4   8       88.56       89.62      0.76 o
   0  -4   8       10.55        7.37      0.14 o
   1  -4   8       18.80       19.07      0.26 o
   2  -4   8       74.37       72.27      0.68 o
   3  -4   8       58.90       62.71      0.71 o
   4  -4   8       18.46       17.54      0.43 o
   5  -4   8       16.17       17.70      0.51 o
   6  -4   8        0.19        0.24      0.21 o
  -6  -3   8        1.72        1.68      0.29 o
  -5  -3   8       13.99       12.81      0.42 o
  -4  -3   8       24.78       24.87      0.45 o
  -3  -3   8        0.84        1.12      0.09 o
  -2  -3   8      228.36      245.89      1.86 o
  -1  -3   8       65.93       90.79      0.76 o
   0  -3   8      112.87      118.08      0.86 o
   1  -3   8      264.60      258.49      2.46 o
   2  -3   8       82.81       81.33      0.69 o
   3  -3   8       47.01       48.67      0.47 o
   4  -3   8        4.40        4.31      0.21 o
   5  -3   8        7.98        8.93      0.32 o
   6  -3   8       18.35       18.78      0.65 o
  -6  -2   8        3.59        3.16      0.33 o
  -5  -2   8        1.88        1.83      0.20 o
  -4  -2   8       17.24       16.76      0.52 o
  -3  -2   8        2.83        2.52      0.13 o
  -2  -2   8       28.73       36.19      0.42 o
  -1  -2   8      390.96      417.11      3.03 o
   0  -2   8       39.86       44.57      0.50 o
   1  -2   8       26.66       20.87      0.26 o
   2  -2   8      246.14      237.09      1.63 o
   3  -2   8        0.84        0.59      0.08 o
   4  -2   8        8.02        7.85      0.24 o
   5  -2   8        1.73        1.30      0.19 o
   6  -2   8       36.78       37.31      0.78 o
  -6  -1   8        7.70        7.32      0.56 o
  -5  -1   8        4.61        4.76      0.27 o
  -4  -1   8        0.53        0.73      0.11 o
  -3  -1   8      335.12      363.15      3.30 o
  -2  -1   8       86.56       78.02      0.74 o
  -1  -1   8        0.50        1.58      0.10 o
   0  -1   8      642.29      684.04      5.66 o
   1  -1   8       31.96       27.72      0.33 o
   2  -1   8       32.63       36.06      0.50 o
   3  -1   8       59.68       56.19      0.65 o
   4  -1   8        3.16        3.91      0.18 o
   5  -1   8        0.41        0.14      0.18 o
   6  -1   8       49.47       53.87      1.51 o
  -6   0   8        0.28        0.15      0.29 o
  -5   0   8        2.51        2.41      0.18 o
  -4   0   8        2.12        2.35      0.17 o
  -3   0   8        0.02        0.10      0.06 o
  -2   0   8      174.53      194.03      1.58 o
  -1   0   8      184.15      193.90      1.86 o
   0   0   8      536.27      604.42      5.42 o
   1   0   8      135.69      138.21      1.18 o
   2   0   8       51.90       42.06      0.59 o
   3   0   8        0.39        0.50      0.19 o
   4   0   8       46.58       42.36      0.73 o
   5   0   8        2.09        1.09      0.20 o
   6   0   8       71.23       76.29      1.44 o
  -6   1   8       37.48       38.79      0.86 o
  -5   1   8       67.64       68.53      0.96 o
  -4   1   8        5.26        5.47      0.21 o
  -3   1   8        7.61        8.62      0.18 o
  -2   1   8        3.63        2.33      0.11 o
  -1   1   8      154.16      145.33      1.31 o
   0   1   8       55.19       56.52      0.66 o
   1   1   8       88.59       84.71      2.37 o
   2   1   8        3.73        2.38      0.16 o
   3   1   8      122.06       98.97      1.44 o
   4   1   8        0.40        0.58      0.16 o
   5   1   8        0.06       -0.07      0.16 o
   6   1   8       11.95       12.63      0.64 o
  -6   2   8       14.30       14.08      0.72 o
  -5   2   8       42.11       43.14      0.75 o
  -4   2   8       19.65       19.20      0.38 o
  -3   2   8      116.30      119.15      1.06 o
  -2   2   8       50.59       54.89      0.74 o
  -1   2   8        1.17        0.12      0.04 o
   0   2   8      695.22      710.14      6.99 o
   1   2   8      531.06      554.71      7.14 o
   2   2   8        0.93        0.24      0.12 o
   3   2   8        2.68        4.15      0.22 o
   4   2   8        0.62        0.41      0.14 o
   5   2   8        3.09        3.06      0.29 o
   6   2   8        2.45        1.99      0.24 o
  -6   3   8        0.16       -0.05      0.26 o
  -5   3   8        4.57        4.88      0.35 o
  -4   3   8       62.79       64.37      1.12 o
  -3   3   8        8.02        6.36      0.20 o
  -2   3   8       76.06       74.71      0.85 o
  -1   3   8       24.12       20.07      0.45 o
   0   3   8       12.75       13.50      0.29 o
   1   3   8       35.76       24.78      0.45 o
   2   3   8      110.18      103.62      1.60 o
   3   3   8       10.86        8.73      0.28 o
   4   3   8        0.00        0.07      0.11 o
   5   3   8        2.46        2.70      0.23 o
   6   3   8        2.10        2.11      0.55 o
  -6   4   8        0.01        0.26      0.26 o
  -5   4   8       15.22       14.65      0.52 o
  -4   4   8       20.16       19.89      0.43 o
  -3   4   8      191.27      189.43      2.03 o
  -2   4   8      153.14      149.76      1.52 o
   0   4   8        7.62        8.46      0.22 o
   1   4   8      241.53      240.96      2.85 o
   2   4   8      110.82      112.67      1.72 o
   3   4   8        1.70        1.61      0.23 o
   4   4   8       10.94       11.83      0.73 o
   5   4   8        3.71        3.02      0.48 o
  -6   5   8        0.06        0.21      0.24 o
  -5   5   8        8.07        7.11      0.39 o
  -4   5   8        2.21        2.56      0.19 o
  -3   5   8       93.04       94.52      1.97 o
  -2   5   8       51.97       45.22      0.75 o
  -1   5   8       43.33       40.09      0.65 o
   0   5   8      385.36      373.70      4.26 o
   1   5   8      276.38      255.04      3.43 o
   2   5   8      114.43      104.38      1.61 o
   3   5   8       20.98       22.27      1.02 o
   4   5   8        9.01       10.35      0.54 o
   5   5   8        0.45        0.62      0.48 o
  -6   6   8        0.28        0.32      0.27 o
  -5   6   8       23.43       23.11      0.85 o
  -4   6   8        4.96        4.79      0.23 o
  -3   6   8        1.92        2.23      0.45 o
  -2   6   8      313.06      321.01      3.81 o
  -1   6   8      133.26      127.48      1.65 o
   0   6   8      190.49      194.95      2.13 o
   1   6   8       27.13       30.42      0.91 o
   2   6   8        0.84        0.44      0.11 o
   3   6   8       15.07       14.35      0.53 o
   4   6   8        4.55        4.33      0.39 o
   5   6   8        4.03        3.90      0.44 o
  -5   7   8        3.67        4.11      0.41 o
  -4   7   8        1.14        0.89      0.21 o
  -3   7   8        0.04        0.17      0.14 o
  -2   7   8        0.60        0.45      0.14 o
  -1   7   8       21.07       23.38      0.57 o
   0   7   8      380.32      367.40      3.84 o
   1   7   8      218.18      224.56      2.90 o
   2   7   8        1.89        1.74      0.23 o
   3   7   8        0.04       -0.06      0.14 o
   4   7   8       18.75       17.86      0.70 o
   5   7   8       13.67       14.88      0.72 o
  -5   8   8        1.59        1.07      0.28 o
  -4   8   8       68.03       68.85      3.17 o
  -3   8   8        7.07        6.98      0.39 o
  -2   8   8        0.60        0.35      0.28 o
  -1   8   8        2.62        1.48      0.21 o
   0   8   8        1.12        1.94      0.21 o
   1   8   8       43.68       43.20      0.83 o
   2   8   8      243.61      252.89      4.11 o
   3   8   8       11.43       12.58      0.50 o
   4   8   8        1.08        0.57      0.56 o
   5   8   8       24.54       24.21      1.13 o
  -5   9   8        0.42        0.80      0.28 o
  -4   9   8        7.10        6.73      0.49 o
  -3   9   8      117.36      116.46      2.40 o
  -2   9   8       43.90       40.79      1.07 o
  -1   9   8        1.26        1.71      0.35 o
   0   9   8        6.65        7.58      0.37 o
   1   9   8        0.94        1.00      0.18 o
   2   9   8      100.88      107.47      2.46 o
   3   9   8       45.87       52.82      1.20 o
   4   9   8        0.79        1.08      0.26 o
  -5  10   8        2.84        2.55      0.49 o
  -4  10   8        1.00        0.57      0.36 o
  -3  10   8       31.89       27.52      1.22 o
  -2  10   8       27.06       26.81      0.85 o
  -1  10   8        0.12        0.09      0.17 o
   0  10   8        2.98        3.21      0.28 o
   2  10   8        0.45        0.85      0.42 o
   3  10   8       22.97       23.84      0.71 o
   4  10   8       10.93       11.73      0.59 o
  -4  11   8        1.25        0.96      0.47 o
  -3  11   8        0.01        0.01      0.30 o
  -2  11   8        7.79        6.82      0.61 o
  -1  11   8       26.10       23.43      0.74 o
   0  11   8       41.09       43.39      1.38 o
   3  11   8        0.10       -0.10      0.16 o
  -4  12   8        2.84        2.82      0.61 o
  -3  12   8        1.76        1.54      0.43 o
  -2  12   8       19.63       21.41      1.00 o
  -1  12   8        9.02       10.55      0.61 o
   0  12   8        6.10        6.46      0.41 o
   3  12   8        1.19        1.74      0.27 o
  -3  13   8        2.11        1.43      0.46 o
  -2  13   8       47.20       49.37      1.70 o
  -1  13   8       25.56       27.57      1.05 o
   0  13   8       24.64       25.47      0.87 o
  -2  14   8        4.75        5.04      0.61 o
  -1  14   8        0.24        0.20      0.27 o
   0  14   8       10.49       12.03      0.59 o
  -1 -15   9        1.68        2.57      0.56 o
   0 -15   9       25.25       25.16      1.05 o
   1 -15   9        0.90        0.48      0.44 o
  -2 -14   9        0.22       -0.02      0.38 o
  -1 -14   9        3.30        4.34      0.66 o
   0 -14   9        3.32        3.70      0.29 o
   1 -14   9        7.24        7.90      0.55 o
   2 -14   9       18.14       17.70      0.97 o
  -3 -13   9        0.72        0.54      0.28 o
  -2 -13   9        2.40        2.87      0.55 o
  -1 -13   9       24.36       25.14      0.66 o
   0 -13   9        6.24        6.32      0.39 o
   1 -13   9        4.75        4.32      0.37 o
   2 -13   9        0.70        0.46      0.22 o
   3 -13   9       10.92       11.86      0.57 o
  -4 -12   9        0.06        0.16      0.38 o
  -3 -12   9        6.69        7.24      1.21 o
  -2 -12   9        1.26        1.27      0.29 o
  -1 -12   9       71.13       73.83      1.37 o
   0 -12   9        6.65        6.88      0.64 o
   1 -12   9       30.82       31.36      0.84 o
   2 -12   9       15.31       16.28      0.45 o
   3 -12   9        0.72        0.55      0.20 o
  -4 -11   9       19.79       19.38      0.57 o
  -3 -11   9       21.27       21.23      0.54 o
  -2 -11   9        0.17        0.16      0.21 o
  -1 -11   9        0.75        0.31      0.17 o
   0 -11   9        3.95        3.43      0.31 o
   1 -11   9       32.95       31.25      0.53 o
   2 -11   9       36.78       37.22      0.66 o
   3 -11   9        0.18        0.22      0.19 o
   4 -11   9       38.06       39.13      0.98 o
  -5 -10   9        8.04        8.44      0.57 o
  -4 -10   9       45.18       44.82      1.00 o
  -3 -10   9        9.13        9.22      0.36 o
  -2 -10   9        0.01        0.02      0.15 o
  -1 -10   9       31.08       34.15      0.61 o
   0 -10   9       38.31       40.94      0.73 o
   1 -10   9       52.05       53.32      0.74 o
   2 -10   9       12.27       11.35      0.33 o
   3 -10   9       25.01       24.49      0.60 o
   4 -10   9        3.54        3.27      0.34 o
  -5  -9   9        4.28        3.49      0.42 o
  -4  -9   9        2.84        3.28      0.31 o
  -3  -9   9       23.23       21.30      0.53 o
  -2  -9   9        4.04        4.19      0.21 o
  -1  -9   9        2.50        2.14      0.17 o
   0  -9   9       28.00       24.17      0.42 o
   1  -9   9      103.43       99.98      1.26 o
   2  -9   9       76.62       73.86      1.04 o
   3  -9   9       12.22       13.25      0.40 o
   4  -9   9        1.29        1.21      0.24 o
   5  -9   9        1.21        1.62      0.32 o
  -5  -8   9        0.00       -0.04      0.19 o
  -4  -8   9        0.97        1.12      0.22 o
  -3  -8   9        0.00       -0.05      0.09 o
  -2  -8   9      171.62      165.23      1.87 o
  -1  -8   9        6.85        6.84      0.22 o
   0  -8   9      176.23      145.48      1.51 o
   1  -8   9       26.48       29.43      0.62 o
   2  -8   9      280.88      270.32      2.58 o
   3  -8   9        3.32        2.84      0.16 o
   4  -8   9        3.92        3.61      0.23 o
   5  -8   9        2.70        2.49      0.33 o
  -5  -7   9        2.38        2.61      0.31 o
  -4  -7   9       64.46       63.28      0.90 o
  -3  -7   9      180.58      180.53      2.04 o
  -2  -7   9        6.94        7.93      0.23 o
  -1  -7   9        5.10        5.79      0.20 o
   0  -7   9       16.50       14.58      0.23 o
   1  -7   9      178.65      148.18      1.38 o
   2  -7   9       33.57       33.77      0.44 o
   3  -7   9      217.98      220.86      2.05 o
   4  -7   9       70.51       72.03      1.37 o
   5  -7   9        3.03        2.91      0.33 o
  -6  -6   9        3.50        2.97      0.39 o
  -5  -6   9        3.09        2.68      0.30 o
  -4  -6   9        3.87        3.10      0.26 o
  -3  -6   9      106.41      110.19      1.32 o
  -2  -6   9       10.56       10.83      0.26 o
  -1  -6   9        7.75        6.32      0.15 o
   0  -6   9      110.28      106.98      0.91 o
   1  -6   9       77.64       63.79      0.68 o
   2  -6   9        5.72        3.49      0.16 o
   3  -6   9        0.55        0.52      0.10 o
   4  -6   9       49.19       52.46      0.73 o
   5  -6   9       16.35       16.05      0.63 o
  -6  -5   9        0.08        0.05      0.21 o
  -5  -5   9       11.85       11.52      0.54 o
  -4  -5   9       11.55       12.90      0.39 o
  -3  -5   9        9.63        9.62      0.30 o
  -2  -5   9       10.75       11.73      0.31 o
  -1  -5   9       28.24       33.13      0.37 o
   0  -5   9        5.73        6.76      0.20 o
   1  -5   9      423.70      432.79      3.06 o
   2  -5   9      141.47      121.72      1.12 o
   3  -5   9       11.65        9.30      0.33 o
   4  -5   9       32.29       31.86      0.52 o
   5  -5   9        1.20        1.37      0.25 o
  -6  -4   9        1.44        0.97      0.26 o
  -5  -4   9        0.09       -0.08      0.14 o
  -4  -4   9       17.73       17.77      0.46 o
  -3  -4   9        7.29        8.48      0.21 o
  -2  -4   9      215.98      223.66      1.81 o
  -1  -4   9       46.71       41.33      0.40 o
   0  -4   9        3.85        3.94      0.12 o
   1  -4   9        4.02        6.72      0.14 o
   2  -4   9      474.70      465.94      3.67 o
   3  -4   9       74.82       72.17      0.85 o
   4  -4   9       43.60       49.69      0.80 o
   5  -4   9        1.68        1.56      0.41 o
   6  -4   9        3.14        2.66      0.32 o
  -6  -3   9        0.00        0.20      0.22 o
  -5  -3   9       39.43       41.09      0.80 o
  -4  -3   9       30.25       30.86      0.51 o
  -3  -3   9        1.90        2.20      0.27 o
  -2  -3   9      130.60      146.83      1.15 o
  -1  -3   9        4.39        6.51      0.13 o
   0  -3   9        9.27        9.33      0.16 o
   1  -3   9       57.17       53.57      0.49 o
   2  -3   9       83.76       88.07      0.74 o
   3  -3   9        4.20        3.18      0.14 o
   4  -3   9       18.12       18.72      0.39 o
   5  -3   9       10.98       11.83      0.40 o
   6  -3   9        0.04       -0.20      0.20 o
  -6  -2   9        3.50        3.34      0.34 o
  -5  -2   9        0.64        0.49      0.17 o
  -4  -2   9       37.16       36.70      0.55 o
  -3  -2   9       74.91       73.73      0.85 o
  -2  -2   9        0.49        1.57      0.09 o
  -1  -2   9       14.11       10.07      0.17 o
   0  -2   9        0.68        1.04      0.07 o
   1  -2   9       24.75       22.35      0.30 o
   2  -2   9       40.24       44.28      0.42 o
   3  -2   9      101.47       89.01      0.88 o
   4  -2   9        0.72        0.77      0.11 o
   5  -2   9        3.11        3.15      0.22 o
   6  -2   9        4.81        4.70      0.32 o
  -6  -1   9        2.17        1.67      0.32 o
  -5  -1   9        0.39        0.30      0.12 o
  -4  -1   9        1.43        1.63      0.17 o
  -3  -1   9       26.45       24.14      0.36 o
  -2  -1   9       40.02       42.88      0.44 o
  -1  -1   9      243.78      249.71      2.32 o
   0  -1   9        5.52        4.61      0.13 o
   1  -1   9      178.98      169.05      1.79 o
   2  -1   9       52.55       57.59      0.59 o
   3  -1   9        4.05        1.62      0.11 o
   4  -1   9       19.18       18.81      0.36 o
   5  -1   9       47.76       49.71      0.85 o
   6  -1   9        8.06        8.12      0.40 o
  -6   0   9       10.46        9.38      0.63 o
  -5   0   9        1.02        0.62      0.14 o
  -4   0   9       80.73       82.23      0.96 o
  -3   0   9      356.44      375.16      3.02 o
  -2   0   9        1.07        1.12      0.07 o
  -1   0   9       69.69       76.88      0.84 o
   0   0   9      331.10      357.77      2.82 o
   1   0   9        6.57        4.38      0.15 o
   2   0   9        0.56        1.11      0.09 o
   3   0   9        9.16       14.06      0.35 o
   4   0   9       15.60       14.19      0.34 o
   5   0   9       35.51       37.41      0.83 o
   6   0   9       15.17       15.85      0.59 o
  -6   1   9        0.30        0.18      0.18 o
  -5   1   9        1.29        1.22      0.16 o
  -4   1   9        2.16        2.46      0.24 o
  -3   1   9      322.93      336.93      2.57 o
  -2   1   9        7.09        7.36      0.18 o
  -1   1   9      152.84      163.69      2.38 o
   0   1   9      716.25      698.42     17.65 o
   2   1   9        0.08       -0.06      0.08 o
   3   1   9      107.76       89.28      1.28 o
   4   1   9        0.35        0.52      0.18 o
   5   1   9        5.25        5.08      0.33 o
   6   1   9        5.87        5.86      0.49 o
  -6   2   9        8.81        9.07      0.60 o
  -5   2   9        0.46        0.85      0.21 o
  -4   2   9        0.05        0.10      0.10 o
  -3   2   9       35.68       37.88      0.50 o
  -2   2   9       86.03       87.49      0.98 o
  -1   2   9      105.03      101.91      1.28 o
   1   2   9      125.16      125.45      1.77 o
   2   2   9      273.60      239.05      2.83 o
   3   2   9       18.13       17.20      0.41 o
   4   2   9       40.01       43.18      1.27 o
   5   2   9        0.22        0.18      0.16 o
   6   2   9        3.75        3.37      0.45 o
  -6   3   9        3.43        2.82      0.42 o
  -5   3   9       15.74       16.02      0.55 o
  -4   3   9       11.91       12.48      0.95 o
  -3   3   9       31.71       30.59      0.43 o
  -2   3   9       74.11       82.50      0.93 o
  -1   3   9        0.13        0.00      0.06 o
   0   3   9      161.52      161.45      1.97 o
   1   3   9       21.48       17.64      0.38 o
   2   3   9      115.90      112.30      2.06 o
   3   3   9        4.05        3.97      0.28 o
   4   3   9       72.00       77.71      1.72 o
   5   3   9        0.00        0.21      0.23 o
  -6   4   9        0.53        0.56      0.56 o
  -5   4   9        0.68        0.52      0.20 o
  -4   4   9       41.09       39.07      0.65 o
  -3   4   9       15.03       14.26      0.36 o
  -2   4   9       20.25       24.68      0.37 o
  -1   4   9       18.79       19.76      0.32 o
   0   4   9       66.58       57.52      0.83 o
   1   4   9      948.48      906.28     10.08 o
   2   4   9        3.77        3.71      0.36 o
   3   4   9       18.13       16.13      0.59 o
   4   4   9        0.52        0.86      0.29 o
   5   4   9       11.43       11.55      0.64 o
  -6   5   9        1.23        0.77      0.28 o
  -5   5   9        2.80        2.25      0.29 o
  -4   5   9        2.00        1.64      0.16 o
  -3   5   9       53.83       52.26      0.83 o
  -2   5   9      217.78      216.90      2.37 o
  -1   5   9      109.52      107.48      1.44 o
   0   5   9       73.40       67.62      0.95 o
   1   5   9       60.46       58.27      0.86 o
   2   5   9       18.18       18.70      0.48 o
   3   5   9        1.35        0.74      0.29 o
   4   5   9        0.03       -0.02      0.18 o
   5   5   9       26.88       28.79      1.47 o
  -6   6   9        0.41        0.39      0.26 o
  -5   6   9       16.19       17.75      0.71 o
  -4   6   9        5.64        5.69      0.28 o
  -3   6   9       15.90       16.15      0.51 o
  -2   6   9        5.36        4.56      0.23 o
  -1   6   9      315.58      303.16      3.62 o
   0   6   9        1.36        0.96      0.10 o
   1   6   9       50.44       46.63      0.72 o
   2   6   9       65.09       61.46      1.08 o
   3   6   9        7.30        5.95      0.38 o
   4   6   9        1.00        0.67      0.23 o
   5   6   9       22.54       25.62      0.96 o
  -5   7   9        6.31        5.94      0.47 o
  -4   7   9        2.57        2.67      0.40 o
  -3   7   9        0.20        0.67      0.38 o
  -2   7   9       14.39       14.09      0.48 o
  -1   7   9       74.93       75.76      1.31 o
   0   7   9      173.87      174.96      1.97 o
   1   7   9        2.35        1.48      0.18 o
   2   7   9       62.48       61.96      1.23 o
   3   7   9        8.60        7.96      0.42 o
   4   7   9        0.32        0.15      0.21 o
   5   7   9       12.22       13.12      0.85 o
  -5   8   9        0.61        0.46      0.25 o
  -4   8   9       34.40       37.88      1.07 o
  -3   8   9       87.25       90.31      2.02 o
  -2   8   9        0.47        0.19      0.20 o
  -1   8   9      114.81      105.94      1.74 o
   0   8   9       24.38       24.88      0.55 o
   1   8   9      126.80      133.44      1.92 o
   2   8   9       38.11       39.27      0.86 o
   3   8   9       15.49       14.69      0.55 o
   4   8   9        1.16        1.39      0.28 o
  -5   9   9        0.21        0.20      0.34 o
  -4   9   9       72.61       73.40      1.60 o
  -3   9   9        0.00       -0.09      0.24 o
  -2   9   9        1.05        0.86      0.22 o
  -1   9   9        7.17        7.94      0.36 o
   0   9   9       53.49       47.92      0.91 o
   1   9   9      152.12      160.12      2.24 o
   2   9   9        6.29        7.23      0.31 o
   3   9   9        1.05        0.91      0.21 o
   4   9   9       15.41       15.64      0.66 o
  -4  10   9       38.05       36.28      1.58 o
  -3  10   9       21.99       22.60      1.10 o
  -2  10   9        9.86       10.36      0.56 o
  -1  10   9        0.00        0.14      0.16 o
   0  10   9        0.08        0.17      0.14 o
   2  10   9      114.63      120.10      2.58 o
   3  10   9        3.56        3.05      0.29 o
   4  10   9        2.46        1.88      0.36 o
  -4  11   9        5.61        4.93      0.74 o
  -3  11   9        3.72        3.44      0.53 o
  -2  11   9        1.38        1.63      0.35 o
  -1  11   9       39.47       39.70      1.03 o
   0  11   9       30.02       30.17      0.77 o
   3  11   9       21.40       21.01      0.65 o
  -3  12   9       29.10       30.79      1.38 o
  -2  12   9        4.12        3.63      0.49 o
  -1  12   9       40.19       39.82      1.28 o
   0  12   9        0.00       -0.09      0.18 o
  -3  13   9        3.51        2.46      0.55 o
  -2  13   9       14.86       16.12      0.90 o
  -1  13   9       34.83       35.98      1.24 o
   0  13   9       52.53       54.47      1.45 o
  -1  14   9        4.44        5.21      0.54 o
   0  14   9        0.21        0.17      0.22 o
  -2 -14  10        0.31        0.39      0.41 o
  -1 -14  10       26.72       27.58      1.43 o
   0 -14  10        7.96        9.23      0.46 o
   1 -14  10        3.40        3.06      0.40 o
   2 -14  10       14.98       15.42      0.71 o
  -3 -13  10        4.28        4.27      0.49 o
  -2 -13  10        0.49        0.26      0.17 o
  -1 -13  10        2.58        2.85      0.70 o
   0 -13  10       24.16       23.39      0.71 o
   1 -13  10        0.07        0.10      0.20 o
   2 -13  10       22.33       22.12      0.71 o
   3 -13  10       37.18       41.02      1.02 o
  -3 -12  10        0.10       -0.07      0.15 o
  -2 -12  10       34.26       34.44      1.01 o
  -1 -12  10       42.72       43.56      1.00 o
   0 -12  10        9.72        9.20      0.70 o
   1 -12  10       32.43       34.91      0.86 o
   2 -12  10       93.42       99.33      2.57 o
   3 -12  10        4.27        4.59      0.40 o
  -4 -11  10        6.57        6.37      0.39 o
  -3 -11  10       46.06       42.93      0.84 o
  -2 -11  10       38.40       39.25      1.06 o
  -1 -11  10        3.16        3.50      0.31 o
   0 -11  10        1.27        1.33      0.25 o
   1 -11  10       90.15       89.94      1.21 o
   2 -11  10      152.83      151.97      1.83 o
   3 -11  10       11.63       11.43      0.53 o
   4 -11  10       21.46       21.90      1.14 o
  -4 -10  10       11.58       12.21      0.61 o
  -3 -10  10        8.61        8.66      0.39 o
  -2 -10  10        9.93        9.96      0.51 o
  -1 -10  10        1.40        1.28      0.15 o
   0 -10  10        9.83       10.62      0.35 o
   1 -10  10       28.13       29.15      0.57 o
   2 -10  10       26.22       26.98      0.52 o
   3 -10  10       12.94       14.08      0.54 o
   4 -10  10        2.99        2.97      0.33 o
  -5  -9  10       11.29       10.64      0.82 o
  -4  -9  10        7.89        8.49      0.72 o
  -3  -9  10       71.24       67.36      0.93 o
  -2  -9  10        9.38        8.88      0.31 o
  -1  -9  10       12.45       11.35      0.31 o
   0  -9  10       17.43       17.56      0.54 o
   1  -9  10        0.12        0.29      0.11 o
   2  -9  10       29.30       26.99      0.55 o
   3  -9  10       65.55       70.69      1.16 o
   4  -9  10        0.02        0.14      0.25 o
  -5  -8  10        0.69        0.82      0.24 o
  -4  -8  10       37.91       39.03      0.71 o
  -3  -8  10       24.16       25.00      0.51 o
  -2  -8  10       35.48       37.23      0.56 o
  -1  -8  10       19.10       17.92      0.35 o
   0  -8  10       23.28       18.87      0.40 o
   1  -8  10        2.19        2.03      0.16 o
   2  -8  10       17.82       20.93      0.47 o
   3  -8  10       21.49       22.03      0.40 o
   4  -8  10       15.10       15.72      0.43 o
   5  -8  10       27.57       30.01      1.57 o
  -5  -7  10        1.28        1.23      0.27 o
  -4  -7  10        0.02       -0.09      0.13 o
  -3  -7  10      472.55      467.15      4.27 o
  -2  -7  10       14.06       14.60      0.32 o
  -1  -7  10       49.43       43.14      0.59 o
   0  -7  10        0.26        0.60      0.08 o
   1  -7  10      136.86      131.75      1.20 o
   2  -7  10       26.09       25.20      0.38 o
   3  -7  10        3.94        4.12      0.20 o
   4  -7  10        4.31        4.49      0.24 o
   5  -7  10        0.45        0.22      0.23 o
  -6  -6  10        1.44        0.77      0.30 o
  -5  -6  10        9.95       10.36      0.48 o
  -4  -6  10       29.90       30.23      0.64 o
  -3  -6  10        0.97        1.05      0.14 o
  -2  -6  10       22.11       20.86      0.38 o
  -1  -6  10       26.33       26.44      0.34 o
   0  -6  10      321.67      268.00      2.06 o
   1  -6  10       58.90       51.73      0.61 o
   2  -6  10       32.14       35.56      0.55 o
   3  -6  10       54.99       56.14      0.74 o
   4  -6  10        0.08        0.09      0.13 o
   5  -6  10        0.02       -0.03      0.21 o
  -6  -5  10        0.34        0.09      0.28 o
  -5  -5  10        7.54        7.09      0.44 o
  -4  -5  10        1.52        1.11      0.17 o
  -3  -5  10        2.21        2.88      0.20 o
  -2  -5  10      193.50      196.23      1.64 o
  -1  -5  10       34.26       38.28      0.42 o
   0  -5  10        0.01        0.18      0.06 o
   1  -5  10        0.61        2.05      0.11 o
   2  -5  10        2.06        2.46      0.16 o
   3  -5  10       17.08       18.83      0.35 o
   4  -5  10       25.00       27.23      0.57 o
   5  -5  10        9.89       10.78      0.49 o
  -6  -4  10        4.83        4.11      0.38 o
  -5  -4  10       11.03       12.24      0.43 o
  -4  -4  10       13.81       15.21      0.43 o
  -3  -4  10        4.83        4.48      0.19 o
  -2  -4  10       66.39       74.92      0.77 o
  -1  -4  10       69.77       69.75      0.61 o
   0  -4  10      112.36      116.56      0.94 o
   1  -4  10      462.59      425.15      2.86 o
   2  -4  10      368.28      343.42      2.77 o
   3  -4  10       29.13       29.03      0.45 o
   4  -4  10        0.03       -0.02      0.12 o
   5  -4  10       38.86       38.17      0.90 o
  -6  -3  10        1.78        1.63      0.29 o
  -5  -3  10       13.76       14.06      0.45 o
  -4  -3  10       15.39       15.58      0.35 o
  -3  -3  10       29.93       30.20      0.48 o
  -2  -3  10        7.73        6.53      0.17 o
  -1  -3  10       37.82       33.51      0.38 o
   0  -3  10      173.84      162.04      1.17 o
   1  -3  10     1381.41     1325.14      9.41 o
   2  -3  10       17.56       14.75      0.23 o
   3  -3  10        1.29        1.00      0.10 o
   4  -3  10       12.08       12.55      0.36 o
   5  -3  10        0.22        0.03      0.19 o
  -6  -2  10       10.68       12.10      0.60 o
  -5  -2  10       15.54       15.49      0.37 o
  -4  -2  10        1.02        0.62      0.11 o
  -3  -2  10        0.09       -0.05      0.07 o
  -2  -2  10        1.69        1.32      0.10 o
  -1  -2  10       10.08       10.24      0.17 o
   0  -2  10      116.42      102.78      0.85 o
   1  -2  10       28.00       25.80      0.30 o
   2  -2  10        3.12        1.66      0.10 o
   3  -2  10       30.66       27.18      0.36 o
   4  -2  10       13.09       15.92      0.30 o
   5  -2  10        8.91        9.59      0.49 o
   6  -2  10        5.48        5.40      0.54 o
  -6  -1  10        0.23        0.09      0.24 o
  -5  -1  10       23.58       24.14      0.48 o
  -4  -1  10       46.09       47.83      0.70 o
  -3  -1  10       27.70       28.72      0.44 o
  -2  -1  10        9.41       12.82      0.22 o
  -1  -1  10       27.67       36.76      0.42 o
   0  -1  10      162.44      160.74      1.47 o
   1  -1  10       54.23       44.43      0.61 o
   2  -1  10      263.31      224.89      2.04 o
   3  -1  10       41.82       38.52      0.53 o
   4  -1  10       10.87        9.75      0.25 o
   5  -1  10        0.69        0.59      0.20 o
   6  -1  10       24.51       24.66      0.62 o
  -6   0  10        0.00        0.13      0.26 o
  -5   0  10        0.40        0.38      0.18 o
  -4   0  10       16.37       16.05      0.34 o
  -3   0  10       41.67       43.45      0.50 o
  -2   0  10       13.35       13.98      0.22 o
  -1   0  10       26.79       29.92      0.47 o
   0   0  10      181.16      191.86      3.58 o
   1   0  10        0.11        0.13      0.05 o
   2   0  10      427.98      364.29      3.16 o
   3   0  10       18.86       15.95      0.30 o
   4   0  10        2.95        2.52      0.20 o
   5   0  10       48.34       51.54      0.89 o
   6   0  10       16.60       16.99      0.71 o
  -6   1  10        2.55        2.43      0.38 o
  -5   1  10       30.43       30.10      0.58 o
  -4   1  10      322.93      329.20      3.35 o
  -3   1  10       72.40       69.85      0.70 o
  -2   1  10        0.01        0.13      0.09 o
  -1   1  10       92.35      108.66      1.31 o
   0   1  10       58.56       58.92      1.57 o
   1   1  10       21.37       19.66      0.32 o
   2   1  10        0.38        1.22      0.22 o
   3   1  10        1.90        1.56      0.24 o
   4   1  10        3.55        2.94      0.26 o
   5   1  10       70.52       71.57      1.20 o
  -6   2  10        0.18        0.11      0.27 o
  -5   2  10        0.02       -0.02      0.20 o
  -4   2  10      143.46      147.45      1.92 o
  -3   2  10       40.53       42.89      0.55 o
  -2   2  10        6.53        8.00      0.22 o
  -1   2  10      149.18      148.08      1.58 o
   1   2  10      231.67      220.08      2.34 o
   2   2  10        1.87        0.47      0.09 o
   3   2  10       17.69       16.81      0.41 o
   4   2  10        1.03        1.09      0.17 o
   5   2  10       12.67       12.09      0.46 o
  -6   3  10        4.71        3.60      0.98 o
  -5   3  10        7.11        7.24      0.57 o
  -4   3  10        4.32        3.85      0.38 o
  -3   3  10       22.51       22.05      0.36 o
  -2   3  10       61.56       60.81      0.74 o
  -1   3  10        9.52       12.99      0.31 o
   0   3  10       34.04       36.10      0.55 o
   1   3  10       14.39       14.68      0.47 o
   2   3  10       10.52       13.21      0.37 o
   3   3  10        2.45        2.37      0.24 o
   4   3  10        2.39        2.52      0.33 o
   5   3  10        6.26        5.83      0.55 o
  -6   4  10        1.13        0.70      0.28 o
  -5   4  10       41.21       43.02      0.94 o
  -4   4  10        3.92        3.57      0.42 o
  -3   4  10      164.45      168.14      1.95 o
  -2   4  10        1.36        1.72      0.14 o
  -1   4  10       25.42       22.51      0.41 o
   0   4  10        0.66        0.91      0.15 o
   1   4  10      715.92      683.16      8.10 o
   2   4  10        4.79        4.38      0.26 o
   3   4  10       50.70       51.29      1.20 o
   4   4  10       19.26       18.76      1.58 o
   5   4  10        5.02        4.98      0.85 o
  -6   5  10        0.11        0.27      0.26 o
  -5   5  10       37.95       39.33      1.08 o
  -4   5  10        0.02        0.01      0.11 o
  -3   5  10       20.53       23.34      0.50 o
  -2   5  10       31.21       29.83      0.68 o
  -1   5  10       80.87       78.26      1.33 o
   0   5  10      361.26      348.22      4.04 o
   1   5  10       45.39       46.00      0.98 o
   2   5  10        8.71        7.97      0.32 o
   3   5  10        0.99        0.89      0.20 o
   4   5  10      119.43      119.75      2.42 o
   5   5  10        0.06       -0.05      0.24 o
  -5   6  10        1.86        1.37      0.29 o
  -4   6  10       10.30       10.45      0.33 o
  -3   6  10        0.17        0.16      0.14 o
  -2   6  10       49.59       48.16      0.79 o
  -1   6  10       16.88       16.22      0.55 o
   0   6  10       78.63       79.76      1.11 o
   1   6  10        6.66        7.30      0.24 o
   2   6  10       28.17       30.49      0.67 o
   3   6  10        0.17        0.47      0.18 o
   4   6  10        4.13        4.14      0.39 o
   5   6  10        0.00       -0.23      0.23 o
  -5   7  10        0.96        1.15      0.39 o
  -4   7  10       72.58       77.61      1.47 o
  -3   7  10        0.01        0.01      0.13 o
  -2   7  10       17.08       15.86      0.53 o
  -1   7  10        0.41        0.54      0.14 o
   0   7  10        2.79        2.42      0.15 o
   1   7  10        9.80        9.56      0.27 o
   2   7  10       91.27       88.88      1.44 o
   3   7  10        3.32        3.77      0.33 o
   4   7  10        8.43        9.35      0.54 o
   5   7  10       69.60       70.81      2.24 o
  -5   8  10        0.13       -0.03      0.23 o
  -4   8  10       60.26       58.80      1.41 o
  -3   8  10        0.22        0.23      0.13 o
  -2   8  10        4.85        4.68      0.34 o
  -1   8  10      114.38      110.38      1.83 o
   0   8  10       51.67       49.71      1.08 o
   1   8  10      137.28      139.05      2.01 o
   2   8  10        0.05        0.09      0.11 o
   3   8  10        1.01        0.77      0.20 o
   4   8  10        0.54        0.51      0.23 o
  -5   9  10        0.00       -0.12      0.30 o
  -4   9  10       62.54       64.33      1.41 o
  -3   9  10        1.84        1.16      0.36 o
  -2   9  10       12.66       12.34      0.56 o
  -1   9  10       59.02       56.89      1.13 o
   0   9  10       63.00       65.49      1.18 o
   1   9  10       27.73       29.12      0.69 o
   2   9  10        0.45        0.50      0.13 o
   3   9  10        1.32        1.03      0.21 o
   4   9  10       19.03       22.90      0.82 o
  -4  10  10        3.13        2.00      0.53 o
  -3  10  10        0.43        0.02      0.29 o
  -2  10  10        1.46        2.15      0.37 o
  -1  10  10       27.36       25.64      0.69 o
   0  10  10       61.84       63.46      1.28 o
   2  10  10        0.29        0.24      0.25 o
   3  10  10       18.12       20.14      0.80 o
  -4  11  10        5.53        6.24      0.78 o
  -3  11  10        7.93        8.32      0.78 o
  -2  11  10        1.70        1.51      0.35 o
  -1  11  10        3.33        2.35      0.34 o
   0  11  10       23.56       23.88      1.97 o
   3  11  10        2.92        2.26      0.28 o
  -3  12  10       22.58       21.27      1.13 o
  -2  12  10       11.18       11.89      0.75 o
  -1  12  10        3.57        2.82      0.38 o
   0  12  10      181.55      191.95      4.20 o
  -2  13  10        2.61        1.62      0.41 o
  -1  13  10        2.05        2.28      0.38 o
   0  13  10       81.15       86.83      2.09 o
  -2 -14  11       18.65       17.62      1.17 o
  -1 -14  11        8.68        7.90      0.46 o
   0 -14  11        9.33        8.94      0.48 o
   1 -14  11       71.25       73.73      1.43 o
  -3 -13  11       15.70       15.10      1.34 o
  -2 -13  11        1.36        1.04      0.25 o
  -1 -13  11       24.32       22.70      0.70 o
   0 -13  11       19.52       19.07      0.67 o
   1 -13  11       15.01       15.26      0.59 o
   2 -13  11        2.12        2.08      0.35 o
  -3 -12  11        1.69        2.15      0.26 o
  -2 -12  11        0.29        0.41      0.22 o
  -1 -12  11        0.14       -0.11      0.17 o
   0 -12  11        5.34        6.74      0.37 o
   1 -12  11      146.52      146.57      1.94 o
   2 -12  11       40.18       41.04      1.04 o
   3 -12  11       29.73       29.22      0.74 o
  -4 -11  11        0.58        0.77      0.32 o
  -3 -11  11        9.59       10.00      0.48 o
  -2 -11  11        6.36        6.18      0.47 o
  -1 -11  11        1.56        1.85      0.27 o
   0 -11  11       23.52       24.12      0.50 o
   1 -11  11       25.49       26.03      0.55 o
   2 -11  11        5.01        4.49      0.33 o
   3 -11  11       27.11       28.35      0.81 o
  -4 -10  11        2.35        2.13      0.34 o
  -3 -10  11        0.26        0.16      0.16 o
  -2 -10  11       61.48       62.22      1.30 o
  -1 -10  11       22.52       22.22      0.46 o
   0 -10  11        0.79        0.86      0.14 o
   1 -10  11       85.99       86.28      1.19 o
   2 -10  11        2.95        2.78      0.21 o
   3 -10  11       28.05       27.26      0.76 o
   4 -10  11        0.01        0.10      0.22 o
  -5  -9  11        0.18        0.03      0.25 o
  -4  -9  11        9.01        9.17      0.48 o
  -3  -9  11        3.33        2.83      0.18 o
  -2  -9  11        0.44        0.42      0.11 o
  -1  -9  11        2.05        2.76      0.19 o
   0  -9  11       54.85       49.21      0.75 o
   1  -9  11       51.06       48.09      0.77 o
   2  -9  11        6.26        6.18      0.35 o
   3  -9  11        0.15        0.11      0.20 o
   4  -9  11        0.45        0.19      0.23 o
  -5  -8  11        2.83        3.74      0.48 o
  -4  -8  11      112.77      110.04      1.54 o
  -3  -8  11        0.50        0.52      0.16 o
  -2  -8  11       29.99       28.87      0.49 o
  -1  -8  11        3.18        3.34      0.18 o
   0  -8  11        9.08        6.90      0.30 o
   1  -8  11        2.22        1.91      0.15 o
   2  -8  11       55.36       58.10      0.76 o
   3  -8  11       33.59       31.09      0.51 o
   4  -8  11        3.37        3.48      0.43 o
   5  -8  11       23.83       24.51      1.42 o
  -5  -7  11       10.26        9.94      0.69 o
  -4  -7  11        0.81        0.90      0.17 o
  -3  -7  11        4.26        4.09      0.26 o
  -2  -7  11       16.12       14.97      0.33 o
  -1  -7  11       46.06       38.06      0.55 o
   0  -7  11       13.00       12.04      0.24 o
   1  -7  11      107.35       98.22      0.96 o
   2  -7  11       12.91       12.48      0.28 o
   3  -7  11       27.72       28.02      0.46 o
   4  -7  11        2.16        2.15      0.19 o
   5  -7  11       70.89       76.21      1.63 o
  -5  -6  11        4.99        5.88      0.51 o
  -4  -6  11      155.27      156.36      2.07 o
  -3  -6  11       13.80       14.69      0.44 o
  -2  -6  11        7.31        7.40      0.32 o
  -1  -6  11       25.81       25.01      0.35 o
   0  -6  11        1.84        1.61      0.10 o
   1  -6  11        1.37        1.47      0.11 o
   2  -6  11        2.23        2.48      0.14 o
   3  -6  11        0.01       -0.04      0.09 o
   4  -6  11       18.08       18.90      0.52 o
   5  -6  11        2.16        2.08      0.28 o
  -6  -5  11        0.26       -0.14      0.25 o
  -5  -5  11        2.09        1.68      0.27 o
  -4  -5  11       12.86       13.12      0.42 o
  -3  -5  11       86.92       87.75      1.05 o
  -2  -5  11       54.69       54.59      0.63 o
  -1  -5  11       97.95       84.23      0.81 o
   0  -5  11       72.03       66.15      0.66 o
   1  -5  11      145.61      131.99      1.13 o
   2  -5  11       22.14       20.59      0.35 o
   3  -5  11       16.31       16.09      0.34 o
   4  -5  11       67.43       66.05      1.09 o
   5  -5  11        0.49        0.11      0.21 o
  -6  -4  11        7.95        6.83      0.90 o
  -5  -4  11       15.90       16.07      0.58 o
  -4  -4  11        8.46        9.07      0.35 o
  -3  -4  11       65.21       66.97      0.80 o
  -2  -4  11      131.01      130.75      1.24 o
  -1  -4  11       68.04       63.56      0.61 o
   0  -4  11        6.49        4.47      0.14 o
   1  -4  11        2.31        3.18      0.22 o
   2  -4  11       20.68       23.27      0.34 o
   3  -4  11       10.93        9.56      0.31 o
   4  -4  11       14.70       15.93      0.43 o
   5  -4  11        0.49        0.20      0.19 o
  -6  -3  11        1.66        1.11      0.26 o
  -5  -3  11       27.94       27.40      0.65 o
  -4  -3  11       18.30       19.41      0.40 o
  -3  -3  11       25.38       26.65      0.43 o
  -2  -3  11      131.20      139.31      1.24 o
  -1  -3  11      120.21      121.51      0.97 o
   0  -3  11      327.03      316.50      2.37 o
   1  -3  11      406.10      382.54      2.71 o
   2  -3  11        1.85        2.60      0.12 o
   3  -3  11       26.49       23.51      0.37 o
   4  -3  11       16.18       18.01      0.44 o
   5  -3  11       47.05       47.40      1.35 o
  -6  -2  11        2.40        1.75      0.32 o
  -5  -2  11        0.20        0.19      0.13 o
  -4  -2  11        2.81        2.79      0.18 o
  -3  -2  11        0.00        0.08      0.08 o
  -2  -2  11       17.65       22.84      0.34 o
  -1  -2  11      261.21      249.37      1.90 o
   0  -2  11       26.24       28.24      0.32 o
   1  -2  11      242.02      222.12      1.97 o
   2  -2  11       19.77       20.01      0.31 o
   3  -2  11        0.02        0.00      0.07 o
   4  -2  11       13.88       15.08      0.29 o
   5  -2  11       21.44       20.98      0.75 o
  -6  -1  11        0.02       -0.09      0.22 o
  -5  -1  11       10.66       11.51      0.34 o
  -4  -1  11       89.61       93.98      1.16 o
  -3  -1  11       61.15       60.00      0.88 o
  -2  -1  11        7.80        6.95      0.20 o
  -1  -1  11        9.10       10.62      0.19 o
   0  -1  11       31.05       28.63      0.55 o
   1  -1  11       56.04       55.37      0.68 o
   2  -1  11      134.81      119.77      1.26 o
   3  -1  11       13.12       12.25      0.28 o
   4  -1  11        6.97        7.14      0.25 o
   5  -1  11       51.36       54.82      1.16 o
  -5   0  11       13.39       14.11      0.37 o
  -4   0  11       44.78       46.57      0.64 o
  -3   0  11        9.95       10.93      0.28 o
  -2   0  11        6.98        5.25      0.16 o
  -1   0  11      331.20      321.67      3.33 o
   0   0  11       35.73       30.87      0.46 o
   1   0  11        0.57        0.30      0.06 o
   2   0  11        0.05       -0.02      0.06 o
   3   0  11       75.50       66.07      0.82 o
   4   0  11        0.58        0.44      0.13 o
   5   0  11      132.74      136.82      1.76 o
  -6   1  11        5.48        5.18      0.50 o
  -5   1  11        0.05        0.10      0.17 o
  -4   1  11        1.28        1.57      0.19 o
  -3   1  11        8.40        9.73      0.26 o
  -2   1  11        4.90        3.03      0.15 o
  -1   1  11       15.52       21.33      0.38 o
   0   1  11       20.29       22.60      0.35 o
   1   1  11      224.82      196.14      1.93 o
   2   1  11       11.05        5.01      0.22 o
   3   1  11        5.05        5.56      0.25 o
   4   1  11        0.33        0.32      0.13 o
   5   1  11       34.36       35.91      0.71 o
  -6   2  11        2.99        2.99      0.43 o
  -5   2  11        6.54        6.25      0.50 o
  -4   2  11        0.51        0.67      0.15 o
  -3   2  11        0.02        0.00      0.08 o
  -2   2  11       61.35       56.86      0.73 o
  -1   2  11      112.93      104.90      1.20 o
   0   2  11       91.09       89.31      1.19 o
   1   2  11       16.64       13.01      0.28 o
   2   2  11       32.61       27.48      0.48 o
   3   2  11        4.37        4.05      0.21 o
   4   2  11       10.15        9.22      0.37 o
   5   2  11        4.51        4.88      0.26 o
  -6   3  11        0.61        0.32      0.43 o
  -5   3  11        7.60        7.74      0.42 o
  -4   3  11       27.68       27.18      0.66 o
  -3   3  11        0.55        0.60      0.10 o
  -2   3  11       17.49       17.46      0.33 o
  -1   3  11       16.25       16.98      0.37 o
   0   3  11      256.17      253.81      2.65 o
   1   3  11        0.38        0.09      0.12 o
   2   3  11        1.31        1.74      0.17 o
   3   3  11       15.97       17.34      0.48 o
   4   3  11       23.22       23.91      0.83 o
   5   3  11        0.03        0.16      0.37 o
  -6   4  11        1.85        1.70      0.33 o
  -5   4  11        2.16        1.86      0.31 o
  -4   4  11        9.23        9.69      0.39 o
  -3   4  11        0.03        0.12      0.09 o
  -2   4  11        0.91        0.26      0.10 o
  -1   4  11       29.23       27.78      0.49 o
   0   4  11       80.68       81.33      1.31 o
   1   4  11        9.93       10.66      0.32 o
   2   4  11       14.79       15.37      0.43 o
   3   4  11        6.69        9.07      0.47 o
   4   4  11        0.96        0.72      0.25 o
   5   4  11        3.08        2.53      0.41 o
  -6   5  11       13.92       14.07      1.22 o
  -5   5  11        3.00        2.12      0.33 o
  -4   5  11       13.01       13.27      0.51 o
  -3   5  11        1.06        1.55      0.19 o
  -2   5  11       31.55       30.37      0.71 o
  -1   5  11       33.12       33.55      0.63 o
   0   5  11      516.54      486.57      5.56 o
   1   5  11        1.33        0.59      0.11 o
   2   5  11        1.18        0.69      0.13 o
   3   5  11        2.61        2.65      0.29 o
   4   5  11        9.61        9.29      0.55 o
   5   5  11        0.26       -0.20      0.23 o
  -5   6  11        5.27        5.30      0.44 o
  -4   6  11        5.19        5.19      0.38 o
  -3   6  11       76.88       78.67      1.25 o
  -2   6  11        0.00        0.00      0.09 o
  -1   6  11        5.34        5.60      0.27 o
   0   6  11        0.33        0.05      0.09 o
   1   6  11       32.31       28.45      0.64 o
   2   6  11        2.70        2.75      0.20 o
   3   6  11       59.42       56.97      1.64 o
   4   6  11        7.87        7.34      0.49 o
   5   6  11        6.03        5.68      0.65 o
  -5   7  11        3.59        3.16      0.40 o
  -4   7  11       15.82       16.35      0.68 o
  -3   7  11        1.59        1.57      0.20 o
  -2   7  11        2.90        2.35      0.26 o
  -1   7  11       40.93       39.78      1.76 o
   0   7  11       38.79       40.26      0.65 o
   1   7  11       57.33       57.17      0.90 o
   2   7  11       12.83       13.05      0.41 o
   3   7  11        2.31        2.91      0.30 o
   4   7  11        5.57        6.32      0.49 o
  -5   8  11       32.51       33.90      0.98 o
  -4   8  11        5.98        6.47      0.47 o
  -3   8  11        3.85        3.62      0.40 o
  -2   8  11        6.49        6.51      0.40 o
  -1   8  11       19.04       19.58      0.57 o
   0   8  11        1.03        1.26      0.25 o
   1   8  11       98.47      104.08      1.33 o
   2   8  11       22.06       23.13      0.65 o
   3   8  11        0.11        0.19      0.15 o
   4   8  11       52.04       51.22      1.34 o
  -4   9  11       20.38       21.71      1.20 o
  -3   9  11        5.48        4.78      0.59 o
  -2   9  11        0.12       -0.05      0.15 o
  -1   9  11       10.01        9.78      0.43 o
   0   9  11        8.35        9.40      0.36 o
   1   9  11       11.59       12.71      0.47 o
   2   9  11       12.64       15.58      0.44 o
   3   9  11       13.12       14.91      0.60 o
   4   9  11       99.81      107.05      2.78 o
  -4  10  11       34.64       33.77      1.56 o
  -3  10  11        3.59        3.74      0.55 o
  -2  10  11        9.63        8.97      0.64 o
  -1  10  11        4.26        3.36      0.34 o
   0  10  11       29.95       32.82      0.79 o
   2  10  11        9.07        9.24      0.67 o
   3  10  11        0.03       -0.10      0.16 o
  -3  11  11        0.12       -0.09      0.31 o
  -2  11  11        3.38        2.65      0.43 o
  -1  11  11       16.67       18.21      0.79 o
   0  11  11       45.77       47.26      1.26 o
   3  11  11       19.10       18.36      0.67 o
  -3  12  11       19.53       19.11      1.08 o
  -2  12  11       14.45       13.57      0.81 o
  -1  12  11        3.79        3.43      0.42 o
   0  12  11        2.81        3.06      0.31 o
  -2  13  11       21.78       22.78      1.08 o
  -1  13  11       16.75       17.15      0.82 o
   0  13  11        0.07       -0.17      0.19 o
  -1 -14  12        2.54        2.54      0.35 o
   0 -14  12        7.68        7.67      1.57 o
   1 -14  12       30.72       30.41      0.97 o
  -2 -13  12       25.69       28.64      1.90 o
  -1 -13  12        9.09        9.61      0.61 o
   0 -13  12       18.45       19.12      0.83 o
   1 -13  12        4.09        4.44      0.47 o
   2 -13  12        5.85        6.33      0.51 o
  -3 -12  12        0.06        0.08      0.28 o
  -2 -12  12       14.24       14.58      1.48 o
  -1 -12  12       18.20       19.65      0.64 o
   0 -12  12        8.64        9.68      0.73 o
   1 -12  12       17.15       17.22      0.72 o
   2 -12  12        0.13        0.09      0.21 o
   3 -12  12       23.53       24.67      0.69 o
  -4 -11  12        3.86        3.50      0.38 o
  -3 -11  12        0.04        0.00      0.28 o
  -2 -11  12        0.51        1.05      0.26 o
  -1 -11  12        0.10        0.26      0.13 o
   0 -11  12      100.74      101.80      1.46 o
   1 -11  12        1.81        1.71      0.22 o
   2 -11  12       24.54       24.20      0.73 o
   3 -11  12       22.11       22.42      0.65 o
  -4 -10  12        1.92        2.07      0.28 o
  -3 -10  12        0.00       -0.06      0.17 o
  -2 -10  12       13.86       14.74      0.50 o
  -1 -10  12        3.75        3.91      0.26 o
   0 -10  12        4.60        4.63      0.28 o
   1 -10  12       26.24       26.24      0.56 o
   2 -10  12       88.56       87.73      1.23 o
   3 -10  12        1.82        2.50      0.30 o
   4 -10  12        4.23        4.54      0.45 o
  -4  -9  12        0.62        0.39      0.21 o
  -3  -9  12        6.82        6.55      0.31 o
  -2  -9  12       17.52       17.14      0.41 o
  -1  -9  12        9.99        7.93      0.32 o
   0  -9  12        5.65        4.58      0.37 o
   1  -9  12       11.77       10.16      0.34 o
   2  -9  12        4.41        4.05      0.24 o
   3  -9  12       13.54       12.63      0.78 o
   4  -9  12        2.66        2.13      0.33 o
  -5  -8  12        0.69        0.77      0.30 o
  -4  -8  12        7.92        6.61      0.43 o
  -3  -8  12       29.80       27.63      0.60 o
  -2  -8  12        1.21        1.28      0.21 o
  -1  -8  12      141.90      131.31      1.55 o
   0  -8  12       13.49       13.12      0.36 o
   1  -8  12       71.63       66.50      0.77 o
   2  -8  12       36.33       36.27      0.56 o
   3  -8  12        6.58        6.95      0.26 o
   4  -8  12       29.81       32.79      0.70 o
  -5  -7  12       47.83       46.96      1.09 o
  -4  -7  12       52.35       53.21      1.04 o
  -3  -7  12       13.93       15.06      0.43 o
  -2  -7  12        0.05        0.21      0.11 o
  -1  -7  12       16.04       13.99      0.28 o
   0  -7  12      145.01      137.27      1.32 o
   1  -7  12        1.51        2.41      0.15 o
   2  -7  12       28.51       28.72      0.48 o
   3  -7  12        8.98        9.03      0.28 o
   4  -7  12        2.23        1.88      0.28 o
   5  -7  12        0.53        0.52      0.26 o
  -5  -6  12        1.68        1.43      0.42 o
  -4  -6  12       92.62       94.95      1.42 o
  -3  -6  12       18.16       18.67      0.86 o
  -2  -6  12       11.68       10.70      0.30 o
  -1  -6  12       36.27       35.81      0.47 o
   0  -6  12      114.46      110.71      1.04 o
   1  -6  12       29.78       28.48      0.38 o
   2  -6  12       41.53       43.36      0.55 o
   3  -6  12        0.27        0.27      0.11 o
   4  -6  12        2.06        2.25      0.27 o
   5  -6  12        0.47        0.46      0.22 o
  -5  -5  12       15.99       16.97      0.61 o
  -4  -5  12        0.01        0.07      0.14 o
  -3  -5  12        1.11        0.71      0.11 o
  -2  -5  12        6.08        6.19      0.19 o
  -1  -5  12        6.01        6.44      0.18 o
   0  -5  12      147.85      146.86      1.24 o
   1  -5  12       71.79       66.08      0.69 o
   2  -5  12       29.74       28.07      0.41 o
   3  -5  12        0.06        0.22      0.13 o
   4  -5  12       10.52       10.47      0.40 o
   5  -5  12        3.41        3.82      0.39 o
  -6  -4  12        3.67        3.41      0.41 o
  -5  -4  12        0.12       -0.02      0.18 o
  -4  -4  12        7.48        7.71      0.26 o
  -3  -4  12      172.04      172.46      1.74 o
  -2  -4  12      138.17      133.92      1.38 o
  -1  -4  12       50.39       48.45      0.52 o
   0  -4  12       80.05       78.69      0.77 o
   1  -4  12      139.20      135.69      1.15 o
   2  -4  12      117.09      115.29      1.38 o
   3  -4  12       30.16       32.38      0.80 o
   4  -4  12        0.20        0.08      0.14 o
   5  -4  12        5.63        6.26      0.41 o
  -6  -3  12        9.16        9.51      0.58 o
  -5  -3  12       14.64       14.53      0.47 o
  -4  -3  12       14.31       14.50      0.33 o
  -3  -3  12        3.38        4.41      0.34 o
  -2  -3  12       34.95       34.39      0.50 o
  -1  -3  12      107.83      106.26      0.98 o
   0  -3  12      185.68      179.76      1.43 o
   1  -3  12        3.89        4.44      0.18 o
   2  -3  12       23.14       20.20      0.35 o
   3  -3  12       54.89       58.47      0.73 o
   4  -3  12        4.55        4.68      0.27 o
   5  -3  12        2.95        3.33      0.33 o
  -6  -2  12        3.84        3.40      0.38 o
  -5  -2  12        0.70        0.64      0.15 o
  -4  -2  12        4.16        4.53      0.23 o
  -3  -2  12       66.85       69.33      0.88 o
  -2  -2  12      148.32      146.25      1.38 o
  -1  -2  12       77.90       68.79      0.68 o
   0  -2  12      274.24      262.24      2.11 o
   1  -2  12        8.91        7.05      0.19 o
   2  -2  12        4.50        2.87      0.14 o
   3  -2  12        5.36        4.75      0.19 o
   4  -2  12        7.91        8.40      0.39 o
   5  -2  12        3.45        3.39      0.32 o
  -6  -1  12        0.05        0.19      0.24 o
  -5  -1  12        0.43        0.17      0.15 o
  -4  -1  12       32.29       31.87      0.54 o
  -3  -1  12        0.20       -0.02      0.11 o
  -2  -1  12        4.93        4.75      0.17 o
  -1  -1  12       61.12       61.25      0.64 o
   0  -1  12      531.83      507.60      4.23 o
   1  -1  12      281.51      279.63      2.67 o
   2  -1  12       37.92       28.65      0.43 o
   3  -1  12        0.02        0.09      0.08 o
   4  -1  12       95.70       96.69      1.08 o
   5  -1  12        2.89        2.56      0.28 o
  -6   0  12        7.03        6.04      0.51 o
  -5   0  12       33.93       34.04      0.80 o
  -4   0  12       31.23       32.17      0.54 o
  -3   0  12        8.37        7.30      0.23 o
  -2   0  12       15.07       13.70      0.30 o
  -1   0  12        2.70        5.46      0.18 o
   0   0  12       52.16       51.03      0.70 o
   1   0  12      124.85      113.61      1.12 o
   2   0  12      127.95      134.37      1.38 o
   3   0  12        2.73        4.26      0.22 o
   4   0  12       27.60       29.96      0.57 o
   5   0  12       14.61       14.48      0.45 o
  -6   1  12        2.90        2.79      0.41 o
  -5   1  12       11.43       12.15      0.44 o
  -4   1  12      130.35      124.17      1.69 o
  -3   1  12       27.22       26.39      0.42 o
  -2   1  12      243.33      239.47      2.30 o
  -1   1  12       12.67       14.69      0.31 o
   0   1  12       24.08       19.73      0.34 o
   1   1  12       80.61       81.48      0.93 o
   2   1  12      340.81      298.54      2.89 o
   3   1  12       17.38       16.24      0.37 o
   4   1  12       41.11       42.61      0.74 o
   5   1  12        1.76        1.28      0.19 o
  -6   2  12        1.07        1.20      0.31 o
  -5   2  12        7.72        5.86      0.46 o
  -4   2  12       50.23       51.68      1.81 o
  -3   2  12       16.01       17.76      0.34 o
  -2   2  12       53.71       47.00      0.69 o
  -1   2  12      214.47      199.07      2.12 o
   0   2  12       11.97        8.38      0.26 o
   1   2  12       36.54       27.36      0.42 o
   2   2  12        2.75        3.00      0.17 o
   3   2  12      167.76      169.57      1.97 o
   4   2  12        0.33        0.45      0.13 o
   5   2  12       20.59       20.21      0.62 o
  -6   3  12        3.42        3.15      1.10 o
  -5   3  12        3.02        2.98      0.36 o
  -4   3  12        2.18        1.90      0.22 o
  -3   3  12        0.43        0.57      0.10 o
  -2   3  12        2.76        2.99      0.15 o
  -1   3  12      103.31       93.79      1.27 o
   0   3  12      145.14      131.81      1.65 o
   1   3  12       10.16        8.80      0.30 o
   2   3  12       25.83       26.81      0.59 o
   3   3  12        3.52        5.67      0.45 o
   4   3  12        1.54        1.07      0.23 o
   5   3  12       23.81       25.67      0.71 o
  -6   4  12        0.13        0.50      0.55 o
  -5   4  12        1.36        1.48      0.31 o
  -4   4  12        1.13        0.93      0.17 o
  -3   4  12       40.08       40.95      0.67 o
  -2   4  12       19.09       19.15      0.41 o
  -1   4  12       85.20       84.50      1.15 o
   0   4  12      429.75      396.79      5.29 o
   1   4  12       57.65       54.90      0.89 o
   2   4  12        3.71        3.91      0.25 o
   3   4  12       65.26       70.29      1.31 o
   4   4  12        2.05        1.57      0.25 o
   5   4  12        0.16        0.23      0.22 o
  -5   5  12        0.19        0.56      0.26 o
  -4   5  12       12.35       12.43      0.33 o
  -3   5  12       48.11       49.06      0.92 o
  -2   5  12        8.38        9.06      0.33 o
  -1   5  12       29.29       26.58      0.56 o
   0   5  12       74.22       70.74      1.20 o
   1   5  12        9.58       10.78      0.33 o
   2   5  12       13.28       11.77      0.38 o
   3   5  12       20.70       20.10      0.60 o
   4   5  12        2.12        3.24      0.37 o
   5   5  12        2.84        2.23      0.48 o
  -5   6  12        0.12       -0.06      0.30 o
  -4   6  12        0.02       -0.05      0.20 o
  -3   6  12        7.35        6.43      0.35 o
  -2   6  12       94.54       90.51      1.63 o
  -1   6  12       30.84       28.61      0.59 o
   0   6  12        8.47        8.18      0.32 o
   1   6  12       21.59       21.70      0.49 o
   2   6  12        0.77        1.23      0.16 o
   3   6  12        2.34        2.55      0.26 o
   4   6  12       56.43       57.95      1.25 o
  -5   7  12        0.02        0.39      0.26 o
  -4   7  12        0.01       -0.15      0.20 o
  -3   7  12        0.00       -0.10      0.17 o
  -2   7  12        3.26        2.91      0.29 o
  -1   7  12       29.18       29.87      0.74 o
   0   7  12       31.01       29.54      0.60 o
   1   7  12       56.13       55.82      1.35 o
   2   7  12        0.55        0.55      0.15 o
   3   7  12        0.02       -0.04      0.15 o
   4   7  12       20.39       20.76      0.78 o
  -5   8  12        3.25        3.79      0.58 o
  -4   8  12       23.82       24.72      0.78 o
  -3   8  12        8.08        7.15      0.68 o
  -2   8  12       28.70       28.45      0.78 o
  -1   8  12        6.95        6.80      0.37 o
   0   8  12       15.60       16.62      0.50 o
   1   8  12        4.45        5.09      0.23 o
   2   8  12        2.11        1.64      0.19 o
   3   8  12        0.26       -0.15      0.15 o
   4   8  12        3.49        3.28      0.47 o
  -4   9  12        4.48        4.98      0.71 o
  -3   9  12        0.53        0.75      0.35 o
  -2   9  12        4.12        3.58      0.46 o
  -1   9  12        2.64        1.85      0.25 o
   0   9  12       54.80       57.84      1.13 o
   1   9  12       24.79       25.62      0.51 o
   2   9  12       16.13       16.86      0.48 o
   3   9  12        5.43        5.65      0.35 o
  -4  10  12        8.09        6.93      0.83 o
  -3  10  12        0.44        0.54      0.34 o
  -2  10  12        0.99        0.90      0.32 o
  -1  10  12        5.23        5.59      0.49 o
   0  10  12        5.72        5.19      0.37 o
   2  10  12        3.01        2.86      0.42 o
   3  10  12        3.50        3.17      0.28 o
  -3  11  12        1.24        0.40      0.37 o
  -2  11  12       15.43       15.44      0.84 o
  -1  11  12       35.25       36.67      1.22 o
   0  11  12        1.13        0.78      0.22 o
  -2  12  12        6.88        6.52      0.65 o
  -1  12  12        4.02        4.51      0.47 o
   0  12  12       50.57       55.10      1.43 o
  -1  13  12       16.84       17.43      0.83 o
   0 -14  13       38.09       41.32      1.01 o
  -2 -13  13        2.89        2.79      0.45 o
  -1 -13  13       19.61       20.29      0.91 o
   0 -13  13       17.31       17.82      0.65 o
   1 -13  13        0.56        0.48      0.28 o
   2 -13  13        4.58        5.23      0.43 o
  -3 -12  13       17.12       17.59      1.96 o
  -2 -12  13       28.40       30.58      1.13 o
  -1 -12  13       11.30       10.77      0.60 o
   0 -12  13       23.74       26.67      0.92 o
   1 -12  13      113.92      119.93      2.79 o
   2 -12  13       27.48       29.24      0.84 o
  -3 -11  13       41.51       43.85      1.18 o
  -2 -11  13        0.21        0.45      0.23 o
  -1 -11  13        1.49        1.37      0.19 o
   0 -11  13       68.40       70.54      1.22 o
   1 -11  13      143.24      147.72      2.34 o
   2 -11  13       50.32       52.81      1.16 o
   3 -11  13       11.07       11.34      0.50 o
  -4 -10  13       11.80       11.27      0.53 o
  -3 -10  13        0.79        0.69      0.22 o
  -2 -10  13        1.07        1.23      0.20 o
  -1 -10  13        8.97        9.76      0.37 o
   0 -10  13       40.84       40.38      0.79 o
   1 -10  13       39.61       40.34      0.76 o
   2 -10  13       12.10       12.49      0.46 o
   3 -10  13       13.86       14.60      0.57 o
  -4  -9  13        9.61        9.22      0.69 o
  -3  -9  13        0.02       -0.13      0.13 o
  -2  -9  13        0.80        0.99      0.17 o
  -1  -9  13       18.72       18.22      0.52 o
   0  -9  13        0.12       -0.04      0.13 o
   1  -9  13       53.84       52.65      1.01 o
   2  -9  13       97.55      105.00      1.40 o
   3  -9  13        0.82        0.60      0.25 o
   4  -9  13        4.65        5.74      0.82 o
  -5  -8  13        0.74        1.06      0.31 o
  -4  -8  13       44.95       45.81      1.05 o
  -3  -8  13       36.27       37.65      0.74 o
  -2  -8  13        1.22        0.68      0.14 o
  -1  -8  13        3.01        2.80      0.20 o
   0  -8  13       19.05       16.95      0.42 o
   1  -8  13       22.84       23.32      0.45 o
   2  -8  13        3.15        3.63      0.21 o
   3  -8  13       46.03       49.39      0.77 o
   4  -8  13       40.23       43.24      1.34 o
  -5  -7  13        9.76        9.00      0.52 o
  -4  -7  13       95.65       94.30      1.68 o
  -3  -7  13        0.38        0.46      0.15 o
  -2  -7  13        6.58        6.52      0.28 o
  -1  -7  13        1.40        1.35      0.12 o
   0  -7  13      148.92      137.39      1.27 o
   1  -7  13       18.07       19.73      0.34 o
   2  -7  13        0.08        0.10      0.10 o
   3  -7  13       30.41       33.04      0.58 o
   4  -7  13       12.93       13.21      0.57 o
  -5  -6  13       25.09       25.28      0.95 o
  -4  -6  13       28.05       28.08      0.65 o
  -3  -6  13        6.63        7.18      0.33 o
  -2  -6  13      108.57      112.91      1.21 o
  -1  -6  13      136.43      129.65      1.26 o
   0  -6  13       27.85       29.13      0.41 o
   1  -6  13       43.15       41.07      0.54 o
   2  -6  13       80.07       78.73      0.84 o
   3  -6  13        1.55        1.69      0.15 o
   4  -6  13       18.35       20.85      0.64 o
   5  -6  13        5.81        5.09      0.40 o
  -5  -5  13        8.31        7.65      0.47 o
  -4  -5  13        1.71        1.81      0.21 o
  -3  -5  13       28.32       30.08      0.51 o
  -2  -5  13       11.49       11.74      0.28 o
  -1  -5  13       14.57       14.84      0.34 o
   0  -5  13        2.46        2.45      0.13 o
   1  -5  13        1.31        2.14      0.13 o
   2  -5  13        3.29        2.87      0.17 o
   3  -5  13       24.64       24.85      0.83 o
   4  -5  13        2.61        2.93      0.35 o
   5  -5  13        3.19        3.31      0.34 o
  -5  -4  13        4.85        5.60      0.40 o
  -4  -4  13        3.33        3.04      0.19 o
  -3  -4  13       20.50       20.30      0.38 o
  -2  -4  13        0.85        0.78      0.12 o
  -1  -4  13      211.35      212.40      1.82 o
   0  -4  13      102.48      100.74      0.96 o
   1  -4  13      283.52      268.79      2.37 o
   2  -4  13       11.97       10.83      0.28 o
   3  -4  13        3.36        3.76      0.24 o
   4  -4  13       10.01        9.43      0.49 o
   5  -4  13        2.64        2.64      0.31 o
  -6  -3  13        5.82        6.26      0.61 o
  -5  -3  13        6.27        6.06      0.47 o
  -4  -3  13       22.53       21.66      0.54 o
  -3  -3  13       33.11       32.36      0.53 o
  -2  -3  13       24.72       24.29      0.41 o
  -1  -3  13       95.89       93.02      0.95 o
   0  -3  13     1206.57     1167.82      8.82 o
   1  -3  13        0.02        0.19      0.07 o
   2  -3  13        1.31        0.84      0.13 o
   3  -3  13       19.13       19.36      0.38 o
   4  -3  13        4.90        5.79      0.32 o
   5  -3  13       15.21       14.78      0.59 o
  -6  -2  13       11.97       11.55      0.69 o
  -5  -2  13        4.10        4.05      0.24 o
  -4  -2  13        0.52        0.36      0.12 o
  -3  -2  13        6.24        6.16      0.26 o
  -2  -2  13       10.71       11.01      0.25 o
  -1  -2  13      181.71      176.19      1.60 o
   0  -2  13       38.41       38.09      0.51 o
   1  -2  13        1.56        2.21      0.13 o
   2  -2  13       25.51       24.47      0.39 o
   3  -2  13       28.43       31.38      0.45 o
   4  -2  13       25.16       25.29      0.56 o
   5  -2  13        0.15        0.24      0.20 o
  -6  -1  13        6.02        7.60      0.98 o
  -5  -1  13        7.18        7.73      0.30 o
  -4  -1  13        0.79        0.89      0.14 o
  -3  -1  13        3.78        3.68      0.19 o
  -2  -1  13        4.76        7.02      0.19 o
  -1  -1  13      216.22      212.38      2.07 o
   0  -1  13      136.54      125.77      1.31 o
   1  -1  13      138.70      123.28      1.32 o
   2  -1  13       41.88       38.22      0.53 o
   3  -1  13        4.65        3.93      0.18 o
   4  -1  13        3.57        3.92      0.25 o
   5  -1  13       20.61       21.65      0.57 o
  -6   0  13        0.65        0.96      0.32 o
  -5   0  13       21.73       22.15      0.74 o
  -4   0  13       45.05       43.47      1.19 o
  -3   0  13        6.52        6.74      0.50 o
  -2   0  13        3.06        2.46      0.15 o
  -1   0  13        0.88        1.43      0.12 o
   0   0  13      104.40       99.20      1.20 o
   1   0  13      622.98      553.59      5.06 o
   2   0  13        0.10       -0.06      0.08 o
   3   0  13       10.92       10.40      0.33 o
   4   0  13       42.19       43.09      0.72 o
   5   0  13       31.19       32.01      0.68 o
  -6   1  13        5.59        5.95      0.54 o
  -5   1  13      116.81      114.74      2.28 o
  -4   1  13       19.32       19.60      0.50 o
  -3   1  13       36.21       34.05      0.50 o
  -2   1  13        0.05        0.25      0.09 o
  -1   1  13       89.35       84.55      1.05 o
   0   1  13       16.16       16.92      0.40 o
   1   1  13       85.68       86.25      0.99 o
   2   1  13       21.92       23.87      0.43 o
   3   1  13        1.38        1.42      0.15 o
   4   1  13      125.40      126.63      1.60 o
   5   1  13        5.83        6.66      0.36 o
  -6   2  13        4.22        4.02      0.42 o
  -5   2  13       66.31       61.67      2.02 o
  -4   2  13        2.21        2.24      0.21 o
  -3   2  13       46.43       45.89      0.61 o
  -2   2  13        0.10        0.22      0.10 o
  -1   2  13        6.57        3.91      0.22 o
   0   2  13       15.01       15.18      0.37 o
   1   2  13      105.89       92.42      1.15 o
   2   2  13      159.88      150.05      1.58 o
   3   2  13       21.20       21.04      0.40 o
   4   2  13        1.12        0.75      0.20 o
   5   2  13        8.90        9.43      0.49 o
  -5   3  13        2.99        3.30      0.38 o
  -4   3  13       20.30       22.31      0.79 o
  -3   3  13        8.78        9.53      0.28 o
  -2   3  13      101.90       98.03      1.27 o
  -1   3  13       32.83       26.28      0.52 o
   0   3  13       83.96       80.65      1.10 o
   1   3  13        4.55        3.90      0.38 o
   2   3  13       63.24       61.37      1.27 o
   3   3  13       14.24       13.55      0.47 o
   4   3  13       41.26       41.68      1.02 o
   5   3  13       31.62       30.51      1.02 o
  -5   4  13        3.05        2.94      0.79 o
  -4   4  13       33.70       33.87      0.66 o
  -3   4  13        0.04        0.00      0.08 o
  -2   4  13        0.74        0.79      0.16 o
  -1   4  13       89.08       85.00      1.65 o
   0   4  13       83.61       86.53      1.43 o
   1   4  13       16.88       17.05      0.45 o
   2   4  13        0.91        1.59      0.18 o
   3   4  13       67.33       59.88      1.20 o
   4   4  13       37.79       36.97      0.97 o
   5   4  13        9.40        9.84      0.81 o
  -5   5  13        1.41        1.22      0.30 o
  -4   5  13       22.14       23.20      0.71 o
  -3   5  13        1.08        0.64      0.16 o
  -2   5  13       56.74       59.11      0.86 o
  -1   5  13      290.55      275.95      3.41 o
   0   5  13      240.95      236.88      3.35 o
   1   5  13       21.11       20.43      0.49 o
   2   5  13       43.42       45.78      0.85 o
   3   5  13       34.47       33.92      0.83 o
   4   5  13       10.43        9.47      0.51 o
  -5   6  13        1.30        1.10      0.29 o
  -4   6  13        1.90        1.87      0.31 o
  -3   6  13       26.76       27.72      0.64 o
  -2   6  13       14.11       15.10      0.55 o
  -1   6  13      120.24      120.38      1.70 o
   0   6  13       11.37       10.35      0.38 o
   1   6  13        2.82        2.28      0.39 o
   2   6  13       53.72       54.86      0.96 o
   3   6  13        5.27        4.73      0.35 o
   4   6  13       10.39        8.98      0.50 o
  -5   7  13       26.21       27.73      1.36 o
  -4   7  13        0.00        0.04      0.21 o
  -3   7  13       25.63       26.55      1.17 o
  -2   7  13        2.50        3.05      0.30 o
  -1   7  13        0.97        0.88      0.18 o
   0   7  13        3.87        3.61      0.27 o
   1   7  13       67.20       63.98      1.03 o
   2   7  13        5.16        4.66      0.29 o
   3   7  13       57.77       60.78      1.22 o
   4   7  13        8.47        9.03      0.50 o
  -4   8  13        2.07        1.87      0.41 o
  -3   8  13        1.08        0.86      0.35 o
  -2   8  13       88.16       87.37      1.66 o
  -1   8  13       31.53       30.03      0.78 o
   0   8  13      113.21      112.97      3.31 o
   1   8  13       10.87       11.76      0.34 o
   2   8  13        3.12        3.37      0.29 o
   3   8  13        0.41        0.80      0.21 o
   4   8  13      191.67      204.76      4.85 o
  -4   9  13        0.00       -0.23      0.36 o
  -3   9  13        4.17        4.06      0.56 o
  -2   9  13       27.42       27.18      1.13 o
  -1   9  13       42.64       45.39      1.40 o
   0   9  13       46.06       49.17      1.03 o
   1   9  13        0.06        0.17      0.13 o
   2   9  13        0.29        0.23      0.15 o
   3   9  13       29.46       33.11      0.82 o
  -3  10  13        0.56        0.66      0.35 o
  -2  10  13       10.35        9.44      0.68 o
  -1  10  13       33.20       32.46      1.14 o
   0  10  13       19.03       20.54      0.75 o
   1  10  13        3.93        4.41      0.31 o
   2  10  13       20.68       23.30      0.73 o
   3  10  13        2.30        2.43      0.33 o
  -3  11  13        6.82        7.08      0.76 o
  -2  11  13        1.77        1.26      0.37 o
  -1  11  13       22.15       22.29      0.92 o
   0  11  13        5.55        5.46      0.40 o
  -2  12  13        0.01       -0.21      0.28 o
  -1  12  13       86.28       88.86      2.35 o
   0  12  13        8.90        9.20      0.48 o
  -1 -13  14        0.10        0.15      0.23 o
   0 -13  14       15.61       15.34      0.62 o
   1 -13  14        2.63        3.14      0.36 o
  -2 -12  14        3.60        3.67      0.58 o
  -1 -12  14        0.00       -0.09      0.20 o
   0 -12  14       52.71       54.83      1.20 o
   1 -12  14       23.09       22.87      0.74 o
   2 -12  14       36.18       39.17      1.00 o
  -3 -11  14        8.92        8.32      0.56 o
  -2 -11  14        2.28        1.45      0.31 o
  -1 -11  14       45.39       49.11      1.60 o
   0 -11  14       37.76       39.79      0.97 o
   1 -11  14       58.30       58.89      1.97 o
   2 -11  14        9.38        9.81      0.52 o
   3 -11  14        4.75        4.62      0.36 o
  -4 -10  14        3.83        4.04      0.44 o
  -3 -10  14       11.85       12.91      0.67 o
  -2 -10  14       11.08       10.59      0.56 o
  -1 -10  14        3.01        2.66      0.24 o
   0 -10  14      183.88      186.99      2.57 o
   1 -10  14        0.03       -0.14      0.14 o
   2 -10  14        7.20        8.42      0.42 o
   3 -10  14        4.01        3.47      0.40 o
  -4  -9  14        8.90        9.62      0.52 o
  -3  -9  14        6.85        6.35      0.42 o
  -2  -9  14        0.43        0.04      0.12 o
  -1  -9  14        3.40        3.00      0.25 o
   0  -9  14       87.69       85.59      1.30 o
   1  -9  14        0.62        0.68      0.16 o
   2  -9  14        5.73        6.01      0.39 o
   3  -9  14        0.56        0.89      0.36 o
   4  -9  14        4.43        4.25      0.74 o
  -4  -8  14        0.58        0.27      0.22 o
  -3  -8  14        0.62        0.27      0.15 o
  -2  -8  14        0.32        0.26      0.13 o
  -1  -8  14       48.73       42.00      0.70 o
   0  -8  14        0.42        0.40      0.11 o
   1  -8  14      122.34      132.00      1.44 o
   2  -8  14       73.60       73.07      1.02 o
   3  -8  14        4.86        4.89      0.30 o
   4  -8  14       38.78       41.95      2.09 o
  -5  -7  14       33.16       31.95      1.44 o
  -4  -7  14       14.39       15.46      0.65 o
  -3  -7  14        4.80        4.71      0.29 o
  -2  -7  14        7.20        7.27      0.30 o
  -1  -7  14        0.47        0.23      0.10 o
   0  -7  14        6.00        6.59      0.21 o
   1  -7  14       33.78       32.79      0.53 o
   2  -7  14       63.86       68.10      0.94 o
   3  -7  14        0.35        0.51      0.19 o
   4  -7  14       98.11      100.11      1.99 o
  -5  -6  14       26.23       26.73      0.80 o
  -4  -6  14        4.99        4.19      0.35 o
  -3  -6  14       16.54       15.60      0.45 o
  -2  -6  14        2.92        2.98      0.23 o
  -1  -6  14       35.53       32.93      0.56 o
   0  -6  14       14.56       12.68      0.28 o
   1  -6  14       37.68       35.72      0.50 o
   2  -6  14        0.04        0.03      0.09 o
   3  -6  14       63.48       63.32      1.06 o
   4  -6  14        3.55        3.70      0.34 o
  -5  -5  14        2.06        2.32      0.31 o
  -4  -5  14        0.16        0.14      0.15 o
  -3  -5  14       34.54       35.69      0.58 o
  -2  -5  14        0.02        0.20      0.10 o
  -1  -5  14        0.31        0.25      0.09 o
   0  -5  14       42.38       42.17      0.52 o
   1  -5  14        0.39        0.11      0.08 o
   2  -5  14        0.04        0.01      0.10 o
   3  -5  14       32.40       30.93      0.62 o
   4  -5  14        5.53        5.32      0.38 o
  -5  -4  14       21.41       24.40      0.86 o
  -4  -4  14        4.39        4.69      0.25 o
  -3  -4  14        0.27        0.26      0.11 o
  -2  -4  14       30.56       29.70      0.55 o
  -1  -4  14       84.30       85.30      0.91 o
   0  -4  14       56.04       53.81      0.60 o
   1  -4  14       42.08       39.93      0.65 o
   2  -4  14        3.67        3.73      0.20 o
   3  -4  14        4.80        5.58      0.28 o
   4  -4  14        4.66        4.20      0.34 o
   5  -4  14        5.88        5.65      0.41 o
  -5  -3  14        3.77        3.67      0.52 o
  -4  -3  14       31.12       32.16      0.57 o
  -3  -3  14        1.64        1.86      0.16 o
  -2  -3  14       17.79       17.71      0.34 o
  -1  -3  14        0.16        0.21      0.09 o
   0  -3  14       90.25       88.71      0.85 o
   1  -3  14       19.35       18.78      0.34 o
   2  -3  14        9.80        9.67      0.33 o
   3  -3  14       29.11       29.16      0.52 o
   4  -3  14       68.26       67.44      1.74 o
   5  -3  14       25.06       25.63      0.75 o
  -5  -2  14        0.09        0.23      0.17 o
  -4  -2  14        1.63        1.61      0.17 o
  -3  -2  14       24.36       26.47      0.45 o
  -2  -2  14       50.31       49.39      0.64 o
  -1  -2  14      394.91      402.73      3.41 o
   0  -2  14        9.55       11.16      0.27 o
   1  -2  14       13.99       13.06      0.27 o
   2  -2  14        7.49        7.06      0.21 o
   3  -2  14       20.00       23.07      0.42 o
   4  -2  14        8.04        8.25      0.45 o
   5  -2  14        4.35        4.61      0.38 o
  -5  -1  14       16.96       17.38      1.00 o
  -4  -1  14       15.52       15.49      0.37 o
  -3  -1  14        0.24        0.67      0.15 o
  -2  -1  14        2.52        1.91      0.15 o
  -1  -1  14        0.15        0.13      0.08 o
   0  -1  14       30.42       31.25      0.47 o
   1  -1  14        0.95        0.40      0.09 o
   2  -1  14       17.11       18.62      0.34 o
   3  -1  14        5.50        5.39      0.20 o
   4  -1  14       41.48       41.97      0.77 o
   5  -1  14        7.76        7.61      0.45 o
  -5   0  14       37.14       38.78      0.92 o
  -4   0  14        0.00        0.07      0.15 o
  -3   0  14       13.83       14.67      0.41 o
  -2   0  14      102.17       99.55      1.12 o
  -1   0  14       45.41       43.46      0.59 o
   0   0  14       27.56       27.41      0.48 o
   1   0  14       88.81       85.52      0.97 o
   2   0  14        0.19        0.03      0.08 o
   3   0  14       27.92       26.28      0.50 o
   4   0  14      125.84      129.71      1.66 o
   5   0  14       20.31       21.17      0.66 o
  -5   1  14        0.38        0.38      0.60 o
  -4   1  14        1.10        1.11      0.18 o
  -3   1  14        0.74        0.32      0.11 o
  -2   1  14       61.35       63.93      0.79 o
  -1   1  14       21.95       22.07      0.42 o
   0   1  14      259.22      235.95      3.00 o
   1   1  14        4.27        2.45      0.20 o
   2   1  14        5.02        4.80      0.21 o
   3   1  14       18.03       19.02      0.41 o
   4   1  14      133.67      139.64      1.73 o
   5   1  14        9.94       11.03      0.52 o
  -5   2  14        3.16        2.93      0.37 o
  -4   2  14        0.81        0.39      0.17 o
  -3   2  14       13.50       14.40      0.49 o
  -2   2  14       42.35       38.05      0.61 o
  -1   2  14       10.52        9.78      0.32 o
   0   2  14       11.90       10.86      0.32 o
   1   2  14       61.90       55.94      0.80 o
   2   2  14        1.44        1.44      0.13 o
   3   2  14       25.81       24.32      0.55 o
   4   2  14       25.41       25.85      0.67 o
   5   2  14        6.68        5.61      0.53 o
  -5   3  14       30.43       29.39      1.42 o
  -4   3  14        1.18        0.99      0.19 o
  -3   3  14        1.87        2.47      0.17 o
  -2   3  14        2.30        1.54      0.19 o
  -1   3  14      147.63      152.06      1.95 o
   0   3  14        6.54        8.15      0.24 o
   1   3  14       24.72       24.70      0.56 o
   2   3  14       32.41       31.99      0.65 o
   3   3  14       35.40       36.92      0.77 o
   4   3  14        0.15        0.09      0.18 o
   5   3  14       47.21       49.39      2.03 o
  -5   4  14        0.26        0.23      0.31 o
  -4   4  14       10.65       10.84      0.39 o
  -3   4  14        1.01        1.15      0.19 o
  -2   4  14        0.28        0.50      0.12 o
  -1   4  14      183.02      172.76      2.14 o
   0   4  14       20.56       19.13      0.66 o
   1   4  14        1.39        1.51      0.19 o
   2   4  14        0.32        0.82      0.17 o
   3   4  14       12.35       11.52      0.48 o
   4   4  14       21.97       20.36      0.73 o
  -5   5  14        1.37        1.20      0.29 o
  -4   5  14        4.98        4.74      1.11 o
  -3   5  14       46.93       46.23      0.90 o
  -2   5  14       14.19       13.15      0.54 o
  -1   5  14      174.10      174.45      2.61 o
   0   5  14       11.73        9.22      0.37 o
   1   5  14        1.92        1.81      0.19 o
   2   5  14       17.55       16.70      0.51 o
   3   5  14       42.16       38.59      0.92 o
   4   5  14        0.69        0.60      0.23 o
  -5   6  14        6.59        6.81      0.51 o
  -4   6  14       20.23       19.82      1.35 o
  -3   6  14        6.77        7.70      0.46 o
  -2   6  14        0.00       -0.02      0.15 o
  -1   6  14       12.91       12.05      0.42 o
   0   6  14        0.57        0.33      0.15 o
   1   6  14       61.22       59.26      1.00 o
   2   6  14       34.26       34.74      0.80 o
   3   6  14        0.00       -0.11      0.16 o
   4   6  14        0.05        0.35      0.22 o
  -4   7  14        0.62        0.86      0.28 o
  -3   7  14        4.17        3.18      0.51 o
  -2   7  14        0.05       -0.12      0.16 o
  -1   7  14       10.43        9.38      0.45 o
   0   7  14       24.19       28.05      0.76 o
   1   7  14        2.12        1.96      0.19 o
   2   7  14       28.49       28.22      0.70 o
   3   7  14       31.16       31.63      1.07 o
   4   7  14        6.75        6.34      0.63 o
  -4   8  14        0.28        0.00      0.35 o
  -3   8  14        0.31        0.08      0.30 o
  -2   8  14       18.82       20.51      0.97 o
  -1   8  14        9.26        9.26      0.46 o
   0   8  14       48.81       51.52      1.09 o
   1   8  14        0.65        1.21      0.16 o
   2   8  14       13.38       11.95      0.44 o
   3   8  14       13.81       13.56      0.52 o
  -4   9  14        2.22        1.74      0.52 o
  -3   9  14        3.46        3.58      0.55 o
  -2   9  14       23.57       23.48      1.06 o
  -1   9  14        7.52        7.32      0.54 o
   0   9  14        0.72        0.88      0.25 o
   1   9  14        4.97        5.88      0.39 o
   2   9  14       10.32       11.91      0.53 o
   3   9  14      213.71      220.42      4.35 o
  -3  10  14        7.03        7.10      0.76 o
  -2  10  14        6.53        6.35      0.63 o
  -1  10  14        0.60        0.51      0.27 o
   0  10  14       11.02       11.87      0.58 o
   1  10  14        3.20        3.31      0.30 o
   2  10  14        6.00        6.38      0.39 o
  -2  11  14       10.21       10.16      0.73 o
  -1  11  14       65.79       67.56      1.93 o
   0  11  14        1.05        0.87      0.24 o
  -1  12  14        2.48        2.15      0.38 o
   0  12  14       12.84       13.20      0.59 o
  -1 -13  15       25.12       24.93      0.79 o
   0 -13  15       18.40       19.09      0.79 o
  -2 -12  15       12.40       12.72      0.63 o
  -1 -12  15        6.59        7.33      0.48 o
   0 -12  15        8.16        7.91      0.65 o
   1 -12  15        8.32        8.53      0.52 o
   2 -12  15        3.07        3.98      0.39 o
  -3 -11  15       11.06       10.86      0.61 o
  -2 -11  15        3.81        4.18      0.60 o
  -1 -11  15      101.57      101.11      1.79 o
   0 -11  15        0.03       -0.12      0.19 o
   1 -11  15       45.31       46.24      1.26 o
   2 -11  15        2.42        2.37      0.31 o
  -3 -10  15        0.23        0.06      0.21 o
  -2 -10  15        9.24        9.47      1.16 o
  -1 -10  15        2.16        1.65      0.27 o
   0 -10  15        9.51       10.88      0.67 o
   1 -10  15       66.48       64.58      1.29 o
   2 -10  15        6.95        7.43      0.47 o
   3 -10  15        0.02        0.18      0.28 o
  -4  -9  15        8.40        7.58      0.64 o
  -3  -9  15       30.99       31.33      0.84 o
  -2  -9  15        0.00        0.09      0.13 o
  -1  -9  15       30.64       31.50      0.72 o
   0  -9  15        1.19        1.27      0.20 o
   1  -9  15       12.21       11.59      0.40 o
   2  -9  15       14.88       14.50      0.62 o
   3  -9  15        2.38        2.71      0.35 o
  -4  -8  15        1.67        1.19      0.26 o
  -3  -8  15        0.17       -0.06      0.17 o
  -2  -8  15       74.97       74.72      1.19 o
  -1  -8  15       87.17       85.68      1.17 o
   0  -8  15        0.34        0.23      0.12 o
   1  -8  15       55.78       57.46      0.78 o
   2  -8  15       12.55       12.74      0.36 o
   3  -8  15       22.50       26.16      0.80 o
   4  -8  15       14.86       15.01      0.63 o
  -4  -7  15       18.89       20.06      0.67 o
  -3  -7  15        0.22       -0.02      0.14 o
  -2  -7  15       26.16       23.93      0.57 o
  -1  -7  15       48.81       47.87      0.67 o
   0  -7  15       43.72       46.21      0.61 o
   1  -7  15       14.10       14.50      0.34 o
   2  -7  15        4.04        3.91      0.22 o
   3  -7  15        2.97        3.55      0.35 o
   4  -7  15        1.12        1.14      0.25 o
  -5  -6  15       14.06       14.19      1.16 o
  -4  -6  15        0.25        0.06      0.20 o
  -3  -6  15        0.58        0.67      0.17 o
  -2  -6  15       17.54       17.60      0.37 o
  -1  -6  15       47.96       49.99      0.67 o
   0  -6  15       12.38       13.41      0.29 o
   1  -6  15      110.52      114.64      1.20 o
   2  -6  15       28.57       27.90      0.48 o
   3  -6  15       39.10       40.78      1.21 o
   4  -6  15        5.13        4.98      0.38 o
  -5  -5  15       11.98       12.37      0.56 o
  -4  -5  15       15.23       17.33      0.78 o
  -3  -5  15        3.22        2.19      0.18 o
  -2  -5  15        0.20        0.05      0.11 o
  -1  -5  15       91.35       87.87      1.02 o
   0  -5  15        0.88        1.10      0.15 o
   1  -5  15        5.50        5.73      0.21 o
   2  -5  15       27.61       29.21      0.60 o
   3  -5  15       41.84       41.95      0.82 o
   4  -5  15       40.31       41.59      0.97 o
  -5  -4  15        0.10        0.14      0.23 o
  -4  -4  15        4.28        3.64      0.22 o
  -3  -4  15        3.03        2.59      0.19 o
  -2  -4  15        7.48        7.71      0.29 o
  -1  -4  15       48.28       49.03      0.62 o
   0  -4  15       54.98       50.06      0.61 o
   1  -4  15       42.12       44.77      0.65 o
   2  -4  15       33.60       34.31      0.57 o
   3  -4  15        1.18        1.11      0.18 o
   4  -4  15       49.08       50.88      1.08 o
  -5  -3  15        0.53        0.07      0.22 o
  -4  -3  15       28.75       30.59      0.56 o
  -3  -3  15       16.11       15.18      0.49 o
  -2  -3  15       11.97       11.10      0.30 o
  -1  -3  15        0.03        0.35      0.10 o
   0  -3  15       20.02       19.60      0.38 o
   1  -3  15        1.45        1.20      0.12 o
   2  -3  15       42.34       48.82      0.65 o
   3  -3  15        2.76        2.65      0.19 o
   4  -3  15        8.24        8.69      0.46 o
  -5  -2  15        9.90       10.29      0.65 o
  -4  -2  15        5.50        5.50      0.44 o
  -3  -2  15        6.28        6.49      0.35 o
  -2  -2  15       19.93       21.69      0.38 o
  -1  -2  15        0.12        0.16      0.09 o
   0  -2  15       34.25       34.43      0.53 o
   1  -2  15       10.82        9.82      0.25 o
   2  -2  15        1.93        1.83      0.14 o
   3  -2  15       30.21       29.83      0.48 o
   4  -2  15        1.26        1.31      0.24 o
   5  -2  15        0.34        0.09      0.40 o
  -5  -1  15        1.47        1.65      0.54 o
  -4  -1  15       16.35       17.70      0.50 o
  -3  -1  15        1.49        1.11      0.20 o
  -2  -1  15       20.98       20.37      0.49 o
  -1  -1  15       20.69       19.93      0.38 o
   0  -1  15        0.04        0.03      0.08 o
   1  -1  15       20.41       23.68      0.42 o
   2  -1  15        1.16        1.08      0.17 o
   3  -1  15       85.45       86.48      1.12 o
   4  -1  15        0.12        0.04      0.14 o
   5  -1  15        1.21        1.08      0.25 o
  -5   0  15        6.31        6.23      0.42 o
  -4   0  15        2.82        2.77      0.25 o
  -3   0  15        1.94        1.49      0.18 o
  -2   0  15       36.44       35.99      0.55 o
  -1   0  15       32.18       30.86      0.55 o
   0   0  15        5.39        5.80      0.22 o
   1   0  15        3.19        2.63      0.26 o
   2   0  15        9.51        7.90      0.27 o
   3   0  15       62.67       66.21      0.92 o
   4   0  15        5.47        5.86      0.31 o
   5   0  15        8.91        9.08      0.52 o
  -5   1  15       30.11       28.12      0.91 o
  -4   1  15        0.07        0.05      0.15 o
  -3   1  15       38.48       35.88      0.61 o
  -2   1  15       15.09       14.06      0.36 o
  -1   1  15        5.85        6.01      0.23 o
   0   1  15        4.29        3.78      0.24 o
   1   1  15       24.30       17.95      0.45 o
   2   1  15       28.73       29.78      0.51 o
   3   1  15        8.92        9.13      0.30 o
   4   1  15       11.45       11.87      0.42 o
  -5   2  15       41.53       39.81      2.07 o
  -4   2  15       13.60       14.69      0.54 o
  -3   2  15        2.48        2.45      0.16 o
  -2   2  15        7.81        7.40      0.42 o
  -1   2  15        0.00       -0.02      0.12 o
   0   2  15       95.58       82.95      1.21 o
   1   2  15       40.55       38.55      0.68 o
   2   2  15       26.59       28.09      0.56 o
   3   2  15       66.75       65.06      1.03 o
   4   2  15        4.95        5.36      0.37 o
  -5   3  15        0.18        0.53      0.27 o
  -4   3  15        6.54        7.78      0.39 o
  -3   3  15        0.24        0.16      0.10 o
  -2   3  15        1.46        0.81      0.14 o
  -1   3  15       19.76       18.13      0.44 o
   0   3  15        4.03        3.41      0.29 o
   1   3  15        0.82        1.09      0.19 o
   2   3  15       14.62       18.36      0.52 o
   3   3  15       28.51       29.29      0.63 o
   4   3  15        0.39        0.39      0.19 o
  -5   4  15        2.89        2.69      0.37 o
  -4   4  15       46.48       48.88      1.20 o
  -3   4  15       15.81       17.33      0.69 o
  -2   4  15      112.87      111.70      1.44 o
  -1   4  15       31.32       25.98      0.81 o
   0   4  15        7.39        6.79      0.35 o
   1   4  15        1.77        1.70      0.18 o
   2   4  15       58.56       62.93      1.10 o
   3   4  15        1.64        1.23      0.20 o
   4   4  15       22.85       23.26      0.66 o
  -5   5  15        0.58        0.60      0.28 o
  -4   5  15        0.49        0.14      0.33 o
  -3   5  15        4.53        5.32      0.33 o
  -2   5  15        3.11        3.49      0.21 o
  -1   5  15       63.87       64.27      1.22 o
   0   5  15        2.28        2.28      0.23 o
   1   5  15        0.05        0.17      0.13 o
   2   5  15        6.60        5.94      0.34 o
   3   5  15        0.63        1.01      0.30 o
   4   5  15        6.13        5.36      0.43 o
  -5   6  15        9.48       11.90      0.96 o
  -4   6  15       44.30       43.52      1.67 o
  -3   6  15        2.41        1.41      0.23 o
  -2   6  15       56.94       59.03      2.54 o
  -1   6  15        1.82        1.09      0.19 o
   0   6  15        6.78        5.78      0.33 o
   1   6  15        2.23        2.54      0.22 o
   2   6  15        0.62        0.54      0.16 o
   3   6  15       40.30       39.85      0.96 o
   4   6  15       30.17       28.76      1.25 o
  -4   7  15        7.24        7.68      0.45 o
  -3   7  15       18.50       18.85      1.04 o
  -2   7  15        2.40        3.37      0.48 o
  -1   7  15       48.54       51.69      1.15 o
   0   7  15       11.80       12.28      0.49 o
   1   7  15        3.10        3.42      0.25 o
   2   7  15        0.00        0.10      0.15 o
   3   7  15       37.68       40.79      0.97 o
  -4   8  15       16.18       16.46      1.10 o
  -3   8  15        0.10        0.22      0.32 o
  -2   8  15        1.66        1.25      0.35 o
  -1   8  15        7.70        8.37      0.58 o
   0   8  15        0.00        0.32      0.22 o
   1   8  15        4.58        4.30      0.33 o
   2   8  15        6.57        6.68      0.37 o
   3   8  15        0.04       -0.08      0.19 o
  -3   9  15       22.53       23.42      1.19 o
  -2   9  15        7.96        8.06      0.64 o
  -1   9  15        1.57        1.77      0.35 o
   0   9  15       45.73       48.37      1.43 o
   1   9  15       18.70       20.75      0.78 o
   2   9  15        8.20        7.18      0.38 o
  -3  10  15        2.08        2.26      0.53 o
  -2  10  15       11.48       11.81      0.78 o
  -1  10  15        1.07        1.22      0.33 o
   0  10  15       18.22       20.02      0.80 o
   1  10  15       23.92       26.28      0.86 o
   2  10  15       10.70       10.80      0.53 o
  -2  11  15       25.24       27.17      1.21 o
  -1  11  15        8.88       10.19      0.65 o
   0  11  15        0.07       -0.11      0.21 o
  -1 -12  16       20.16       21.44      1.11 o
   0 -12  16       44.62       50.12      1.72 o
   1 -12  16        8.66       10.05      0.55 o
  -2 -11  16        1.72        1.78      0.42 o
  -1 -11  16       29.06       29.21      0.83 o
   0 -11  16      126.15      133.99      2.65 o
   1 -11  16       29.12       31.87      1.20 o
   2 -11  16       32.07       32.42      0.90 o
  -3 -10  16        2.00        2.08      0.30 o
  -2 -10  16       26.12       28.24      1.50 o
  -1 -10  16       28.56       31.42      0.85 o
   0 -10  16       32.21       33.84      0.97 o
   1 -10  16        1.74        1.98      0.29 o
   2 -10  16        2.89        3.92      0.42 o
  -4  -9  16        2.92        2.89      0.40 o
  -3  -9  16        3.51        3.00      0.40 o
  -2  -9  16        1.71        1.36      0.38 o
  -1  -9  16        9.42        9.37      0.63 o
   0  -9  16       70.18       68.98      1.35 o
   1  -9  16       98.20      100.05      2.04 o
   2  -9  16        0.82        0.95      0.27 o
   3  -9  16       30.43       30.43      1.62 o
  -4  -8  16        1.09        0.56      0.24 o
  -3  -8  16        1.15        1.13      0.25 o
  -2  -8  16       40.43       41.28      1.00 o
  -1  -8  16        1.82        2.01      0.21 o
   0  -8  16        0.10        0.22      0.13 o
   1  -8  16        2.36        2.03      0.19 o
   2  -8  16       59.21       62.13      1.33 o
   3  -8  16       35.59       37.04      0.99 o
  -4  -7  16        2.54        2.64      0.32 o
  -3  -7  16       24.00       24.58      0.93 o
  -2  -7  16       22.52       22.61      0.57 o
  -1  -7  16        4.50        3.96      0.20 o
   0  -7  16      103.69      104.14      1.12 o
   1  -7  16       31.12       31.36      0.53 o
   2  -7  16       60.56       63.94      0.97 o
   3  -7  16       27.71       26.53      0.83 o
   4  -7  16       15.62       17.73      0.62 o
  -4  -6  16        1.52        1.52      0.32 o
  -3  -6  16       38.55       38.46      0.87 o
  -2  -6  16      130.32      128.31      1.51 o
  -1  -6  16      105.35      108.29      1.31 o
   0  -6  16        4.02        4.14      0.20 o
   1  -6  16        2.50        2.47      0.17 o
   2  -6  16       30.13       29.73      0.66 o
   3  -6  16       59.44       59.38      1.47 o
   4  -6  16        3.07        3.35      0.72 o
  -5  -5  16        0.43        0.22      0.31 o
  -4  -5  16        7.86        7.87      0.61 o
  -3  -5  16        3.84        4.15      0.23 o
  -2  -5  16        0.06        0.01      0.11 o
  -1  -5  16       10.01       10.21      0.28 o
   0  -5  16       86.86       91.83      0.99 o
   1  -5  16       59.88       61.10      0.84 o
   2  -5  16        1.93        2.02      0.19 o
   3  -5  16        8.75        8.09      0.55 o
   4  -5  16        6.35        5.25      0.40 o
  -5  -4  16        0.24        0.39      0.26 o
  -4  -4  16       13.13       12.57      0.46 o
  -3  -4  16        0.07       -0.04      0.11 o
  -2  -4  16       92.66       95.07      1.10 o
  -1  -4  16       57.68       57.48      0.75 o
   0  -4  16      266.84      252.39      2.79 o
   1  -4  16       19.66       21.38      0.43 o
   2  -4  16       66.93       69.71      0.93 o
   3  -4  16       24.36       25.77      0.60 o
   4  -4  16        4.04        3.73      0.34 o
  -5  -3  16        1.36        0.89      0.46 o
  -4  -3  16        9.79        9.78      0.41 o
  -3  -3  16        0.25        0.41      0.13 o
  -2  -3  16       64.09       63.26      1.04 o
  -1  -3  16      533.81      517.52      5.32 o
   0  -3  16        0.62        0.81      0.15 o
   1  -3  16       23.37       22.51      0.40 o
   2  -3  16       56.50       55.07      0.77 o
   3  -3  16       66.61       70.32      1.28 o
   4  -3  16        0.20        0.09      0.19 o
  -5  -2  16        7.59        7.79      0.48 o
  -4  -2  16        3.04        2.72      0.28 o
  -3  -2  16        0.58        0.43      0.16 o
  -2  -2  16       35.64       35.53      0.69 o
  -1  -2  16       22.97       24.01      0.44 o
   0  -2  16        0.22        0.23      0.10 o
   1  -2  16       54.98       57.96      0.71 o
   2  -2  16       11.11       12.64      0.29 o
   3  -2  16       70.90       73.10      1.13 o
   4  -2  16       29.41       29.27      1.19 o
  -5  -1  16        0.91        1.06      0.27 o
  -4  -1  16        0.06       -0.10      0.15 o
  -3  -1  16       37.75       38.80      0.78 o
  -2  -1  16       14.07       14.84      0.38 o
  -1  -1  16       11.02       10.16      0.35 o
   0  -1  16      110.53      104.45      1.21 o
   1  -1  16       15.05       12.66      0.42 o
   2  -1  16        8.97        9.23      0.32 o
   3  -1  16        0.43        0.42      0.16 o
   4  -1  16       22.09       22.66      0.55 o
  -5   0  16       11.88       10.00      0.50 o
  -4   0  16        0.69        0.54      0.17 o
  -3   0  16        1.82        1.91      0.20 o
  -2   0  16       12.03       12.38      0.33 o
  -1   0  16        2.66        2.99      0.20 o
   0   0  16      160.07      145.34      1.70 o
   1   0  16        1.93        1.30      0.17 o
   2   0  16       18.60       19.59      0.53 o
   3   0  16        9.21        9.18      0.34 o
   4   0  16       25.23       26.75      0.60 o
  -5   1  16       14.38       13.19      1.05 o
  -4   1  16        6.89        6.70      0.35 o
  -3   1  16        3.55        3.32      0.24 o
  -2   1  16        0.97        1.17      0.15 o
  -1   1  16        7.39        6.15      0.42 o
   0   1  16        0.56        0.66      0.20 o
   1   1  16        3.01        2.47      0.20 o
   2   1  16       26.95       26.88      0.53 o
   3   1  16      142.47      146.13      1.75 o
   4   1  16        2.91        3.13      0.30 o
  -5   2  16        0.00        0.22      0.26 o
  -4   2  16       14.36       13.67      0.50 o
  -3   2  16        3.04        2.85      0.18 o
  -2   2  16        1.25        0.97      0.18 o
  -1   2  16       35.25       33.57      0.67 o
   0   2  16        8.29        7.49      0.36 o
   1   2  16       19.47       18.01      0.42 o
   2   2  16        2.83        2.70      0.25 o
   3   2  16        4.04        3.35      0.37 o
   4   2  16        7.23        7.24      0.42 o
  -5   3  16       12.92       14.20      0.76 o
  -4   3  16       10.13        9.62      0.39 o
  -3   3  16       28.17       28.60      0.62 o
  -2   3  16        3.68        3.16      0.24 o
  -1   3  16        1.86        2.75      0.21 o
   0   3  16       22.38       21.30      0.60 o
   1   3  16       12.40       12.76      0.48 o
   2   3  16        8.75        8.63      0.38 o
   3   3  16        6.43        6.45      0.36 o
   4   3  16       22.82       23.09      0.66 o
  -5   4  16        2.37        2.35      0.35 o
  -4   4  16        0.28        0.34      0.23 o
  -3   4  16        8.22        8.06      0.40 o
  -2   4  16       20.39       20.58      0.48 o
  -1   4  16       50.25       49.77      1.04 o
   0   4  16        1.41        0.85      0.24 o
   1   4  16       21.73       21.78      0.63 o
   2   4  16        2.60        1.96      0.31 o
   3   4  16        1.10        0.95      0.23 o
   4   4  16       28.36       28.05      1.67 o
  -4   5  16        6.97        8.09      0.59 o
  -3   5  16       65.27       64.97      1.45 o
  -2   5  16       58.59       56.32      1.05 o
  -1   5  16      119.37      109.17      1.84 o
   0   5  16        0.03        0.12      0.14 o
   1   5  16       17.15       20.00      0.61 o
   2   5  16       41.93       42.33      0.95 o
   3   5  16        0.05        0.19      0.19 o
   4   5  16        3.12        3.01      0.53 o
  -4   6  16        0.05       -0.19      0.23 o
  -3   6  16       23.92       26.07      0.68 o
  -2   6  16      174.68      165.20      4.12 o
  -1   6  16        3.95        4.23      0.29 o
   0   6  16        0.27        0.45      0.19 o
   1   6  16       18.62       18.79      0.65 o
   2   6  16        0.07       -0.08      0.14 o
   3   6  16        4.16        4.28      0.46 o
  -4   7  16        0.01        0.09      0.40 o
  -3   7  16        6.17        6.92      0.74 o
  -2   7  16       11.14       10.82      0.74 o
  -1   7  16        2.25        2.79      0.41 o
   0   7  16        6.68        6.11      0.39 o
   1   7  16        0.00        0.04      0.22 o
   2   7  16       31.29       33.12      0.82 o
   3   7  16        0.44        0.59      0.22 o
  -3   8  16        2.53        2.63      0.52 o
  -2   8  16        1.65        2.16      0.43 o
  -1   8  16      118.98      115.73      2.98 o
   0   8  16       45.20       48.28      1.47 o
   1   8  16        0.09        0.07      0.17 o
   2   8  16       15.02       15.86      0.66 o
  -3   9  16       60.06       60.66      2.12 o
  -2   9  16        1.77        1.39      0.39 o
  -1   9  16        4.03        3.80      0.48 o
   0   9  16        3.92        4.30      0.45 o
   1   9  16        0.35        0.06      0.21 o
   2   9  16       32.98       36.06      0.85 o
  -2  10  16        2.07        2.14      0.45 o
  -1  10  16        6.65        7.29      0.58 o
   0  10  16       42.53       44.80      1.37 o
   1  10  16        6.91        7.80      0.48 o
  -1  11  16        4.05        4.65      0.53 o
   0  11  16        4.05        4.54      0.45 o
   0 -12  17        0.34        0.51      0.36 o
  -2 -11  17       10.14       10.16      0.63 o
  -1 -11  17       79.70       82.59      1.87 o
   0 -11  17      145.74      152.29      2.58 o
   1 -11  17        0.88        1.13      0.27 o
  -3 -10  17        0.00        0.02      0.25 o
  -2 -10  17        0.87        0.72      0.29 o
  -1 -10  17      111.72      116.06      3.78 o
   0 -10  17       13.43       14.87      0.59 o
   1 -10  17        0.79        0.69      0.29 o
   2 -10  17       13.07       12.19      0.61 o
  -3  -9  17        0.65        0.26      0.22 o
  -2  -9  17        9.53       10.79      0.50 o
  -1  -9  17       26.67       27.38      1.31 o
   0  -9  17        0.44        0.30      0.21 o
   1  -9  17       38.84       42.03      1.13 o
   2  -9  17        3.75        4.03      0.63 o
   3  -9  17        0.01       -0.35      0.35 o
  -4  -8  17        2.96        2.37      0.38 o
  -3  -8  17        2.41        2.30      0.30 o
  -2  -8  17       29.84       30.19      1.23 o
  -1  -8  17        6.03        7.05      0.85 o
   0  -8  17       87.33       90.15      1.16 o
   1  -8  17       34.27       34.59      0.61 o
   2  -8  17        1.59        1.60      0.27 o
   3  -8  17       39.67       43.12      1.55 o
  -4  -7  17        0.60        0.70      0.24 o
  -3  -7  17       24.83       23.09      0.69 o
  -2  -7  17        6.26        6.83      0.40 o
  -1  -7  17        1.29        1.11      0.15 o
   0  -7  17       32.94       33.77      0.52 o
   1  -7  17       45.08       47.71      0.74 o
   2  -7  17        6.54        6.78      0.92 o
   3  -7  17       81.57       77.81      1.46 o
  -4  -6  17        0.88        0.42      0.26 o
  -3  -6  17        1.17        1.24      0.28 o
  -2  -6  17        0.20        0.20      0.12 o
  -1  -6  17        4.46        4.59      0.23 o
   0  -6  17        5.85        6.09      0.23 o
   1  -6  17        1.22        1.11      0.17 o
   2  -6  17       75.42       74.38      1.21 o
   3  -6  17       20.42       20.46      0.65 o
  -4  -5  17       23.11       25.30      0.84 o
  -3  -5  17        7.81        7.89      0.37 o
  -2  -5  17       23.18       22.88      0.68 o
  -1  -5  17      109.88      107.46      1.31 o
   0  -5  17       16.00       15.82      0.35 o
   1  -5  17        4.35        4.55      0.24 o
   2  -5  17        0.36        0.24      0.15 o
   3  -5  17        4.99        4.96      0.37 o
   4  -5  17       63.15       62.87      1.53 o
  -4  -4  17        0.01        0.02      0.15 o
  -3  -4  17        6.82        6.75      0.28 o
  -2  -4  17       17.58       18.75      0.41 o
  -1  -4  17        0.02        0.30      0.13 o
   0  -4  17       10.72       11.02      0.34 o
   1  -4  17        4.51        3.91      0.22 o
   2  -4  17       34.21       35.54      0.64 o
   3  -4  17       20.18       19.58      0.90 o
   4  -4  17        5.42        5.19      0.41 o
  -4  -3  17        0.05        0.24      0.21 o
  -3  -3  17       11.51       11.57      0.59 o
  -2  -3  17        5.61        6.00      0.32 o
  -1  -3  17      150.30      145.00      1.76 o
   0  -3  17       21.70       20.52      0.46 o
   1  -3  17       96.02       92.74      1.12 o
   2  -3  17        1.79        1.73      0.17 o
   3  -3  17       17.41       19.03      0.64 o
   4  -3  17       62.59       64.00      1.27 o
  -5  -2  17        0.30        0.17      0.24 o
  -4  -2  17       10.07        9.85      0.47 o
  -3  -2  17       43.24       41.88      0.82 o
  -2  -2  17      232.77      229.54      2.82 o
  -1  -2  17       11.42       11.97      0.35 o
   0  -2  17        3.92        4.43      0.22 o
   1  -2  17       17.77       17.59      0.52 o
   2  -2  17      140.83      147.48      1.48 o
   3  -2  17       39.79       41.46      0.80 o
   4  -2  17        1.92        2.00      0.53 o
  -5  -1  17        3.85        4.95      0.43 o
  -4  -1  17        0.57        0.47      0.20 o
  -3  -1  17        0.08        0.08      0.15 o
  -2  -1  17       11.03       11.38      0.38 o
  -1  -1  17        8.88        9.40      0.38 o
   0  -1  17       13.77       13.57      0.36 o
   1  -1  17        1.18        1.94      0.16 o
   2  -1  17       75.43       73.63      1.10 o
   3  -1  17        0.06        0.19      0.19 o
   4  -1  17        3.89        3.53      0.34 o
  -5   0  17        0.04        0.09      0.29 o
  -4   0  17       21.05       19.56      0.62 o
  -3   0  17       27.64       26.03      0.64 o
  -2   0  17       48.18       48.68      0.70 o
  -1   0  17       12.32       13.48      0.36 o
   0   0  17       50.21       46.78      0.69 o
   1   0  17        2.55        1.86      0.24 o
   2   0  17        3.84        3.81      0.28 o
   3   0  17      194.67      199.13      2.54 o
   4   0  17       84.35       86.44      1.22 o
  -5   1  17        1.55        1.77      0.34 o
  -4   1  17        1.67        1.76      0.25 o
  -3   1  17       53.61       52.11      0.89 o
  -2   1  17       22.05       20.35      0.46 o
  -1   1  17      177.65      168.41      2.24 o
   0   1  17        1.81        2.27      0.21 o
   1   1  17        0.97        0.68      0.15 o
   2   1  17        4.23        4.38      0.27 o
   3   1  17      125.74      133.20      2.55 o
   4   1  17       36.82       38.10      0.86 o
  -5   2  17        6.29        5.69      0.49 o
  -4   2  17        0.08       -0.05      0.18 o
  -3   2  17       21.00       21.15      0.54 o
  -2   2  17        0.05        0.09      0.14 o
  -1   2  17        0.17        0.41      0.14 o
   0   2  17       29.43       26.30      1.17 o
   1   2  17        0.02       -0.08      0.09 o
   2   2  17       73.33       71.41      1.63 o
   3   2  17        9.28        8.92      0.49 o
   4   2  17        8.48        8.70      0.61 o
  -5   3  17        1.18        0.73      0.28 o
  -4   3  17        1.96        2.05      0.33 o
  -3   3  17       12.23       12.91      0.56 o
  -2   3  17       66.64       66.47      1.02 o
  -1   3  17       25.77       25.54      0.56 o
   0   3  17       10.43       11.77      0.49 o
   1   3  17        4.27        3.88      0.32 o
   2   3  17       16.57       17.61      0.59 o
   3   3  17        0.22        0.49      0.21 o
   4   3  17       42.19       44.59      1.27 o
  -4   4  17        1.32        1.13      0.31 o
  -3   4  17        4.08        3.60      0.38 o
  -2   4  17      159.95      161.35      1.98 o
  -1   4  17        8.79        8.21      0.41 o
   0   4  17        2.17        1.67      0.23 o
   1   4  17       13.15       13.28      0.52 o
   2   4  17        0.53        0.67      0.19 o
   3   4  17       23.90       25.56      0.77 o
  -4   5  17       14.97       14.44      0.69 o
  -3   5  17       11.36       12.36      0.86 o
  -2   5  17       51.94       51.78      1.29 o
  -1   5  17        4.94        4.64      0.35 o
   0   5  17        0.01       -0.04      0.14 o
   1   5  17        4.92        5.48      0.41 o
   2   5  17       13.06       13.39      0.51 o
   3   5  17        8.99        8.02      0.46 o
  -4   6  17        2.55        2.72      0.43 o
  -3   6  17        0.05        0.14      0.33 o
  -2   6  17       35.56       33.20      1.34 o
  -1   6  17        7.06        7.52      0.59 o
   0   6  17       64.03       62.77      1.41 o
   1   6  17       41.00       39.22      1.04 o
   2   6  17        1.99        1.92      0.27 o
   3   6  17        4.15        4.45      0.54 o
  -4   7  17        2.53        2.64      0.60 o
  -3   7  17        6.13        5.97      0.71 o
  -2   7  17        0.76        0.68      0.33 o
  -1   7  17       10.73       11.22      0.72 o
   0   7  17        5.66        6.00      0.64 o
   1   7  17       22.43       23.84      1.13 o
   2   7  17       25.33       27.04      0.75 o
  -3   8  17       17.16       18.72      1.10 o
  -2   8  17       14.80       16.69      0.94 o
  -1   8  17       14.43       14.03      0.79 o
   0   8  17        0.22        0.20      0.24 o
   1   8  17       15.50       16.28      0.62 o
   2   8  17        7.32        6.40      0.40 o
  -2   9  17       14.00       16.51      0.95 o
  -1   9  17       21.07       20.97      0.99 o
   0   9  17        0.14       -0.02      0.25 o
   1   9  17       15.05       18.41      0.80 o
  -1  10  17       20.03       20.02      0.96 o
   0  10  17        0.20       -0.18      0.24 o
  -1 -11  18       26.18       27.37      1.36 o
   0 -11  18        1.13        1.18      0.29 o
  -2 -10  18       18.83       19.61      2.25 o
  -1 -10  18       40.06       39.77      2.27 o
   0 -10  18        2.76        3.16      0.47 o
   1 -10  18        5.21        4.80      0.45 o
  -3  -9  18       18.00       17.47      1.21 o
  -2  -9  18        1.96        1.68      0.28 o
  -1  -9  18       21.49       22.91      0.83 o
   0  -9  18       20.02       20.32      0.76 o
   1  -9  18       14.17       15.29      0.65 o
   2  -9  18       16.31       15.18      1.17 o
  -3  -8  18        0.61        0.25      0.22 o
  -2  -8  18        8.69        9.18      0.54 o
  -1  -8  18        9.61        9.44      0.50 o
   0  -8  18        3.85        4.19      0.26 o
   1  -8  18       15.57       15.91      0.58 o
   2  -8  18        7.32        6.97      0.46 o
  -4  -7  18        0.84        0.36      0.28 o
  -3  -7  18       44.00       42.26      1.15 o
  -2  -7  18        8.04        9.44      0.51 o
  -1  -7  18        0.66        0.64      0.14 o
   0  -7  18        0.04       -0.08      0.12 o
   1  -7  18        6.27        6.39      0.58 o
   2  -7  18       24.59       24.59      0.70 o
   3  -7  18       52.95       51.80      1.48 o
  -4  -6  18        1.31        0.92      0.36 o
  -3  -6  18        2.62        2.69      0.33 o
  -2  -6  18        3.03        3.23      0.22 o
  -1  -6  18       15.97       16.53      0.40 o
   0  -6  18       10.93       11.21      0.58 o
   1  -6  18        0.06        0.14      0.15 o
   2  -6  18        6.66        7.84      0.57 o
   3  -6  18        0.41       -0.01      0.21 o
  -4  -5  18        2.16        2.02      0.32 o
  -3  -5  18        0.59        0.26      0.15 o
  -2  -5  18       29.46       29.33      0.54 o
  -1  -5  18       20.39       21.11      0.54 o
   0  -5  18       24.29       23.93      0.53 o
   1  -5  18        2.89        2.39      0.20 o
   2  -5  18        0.50        0.51      0.18 o
   3  -5  18       20.04       20.43      0.65 o
  -4  -4  18        0.06       -0.19      0.19 o
  -3  -4  18        8.26        9.17      0.43 o
  -2  -4  18       69.58       66.51      1.10 o
  -1  -4  18        0.87        0.46      0.15 o
   0  -4  18        5.55        5.79      0.29 o
   1  -4  18       62.30       63.79      0.97 o
   2  -4  18       15.38       17.15      0.44 o
   3  -4  18       25.77       27.49      1.86 o
  -4  -3  18       16.49       17.10      1.66 o
  -3  -3  18       20.99       19.38      0.54 o
  -2  -3  18        5.79        6.88      0.50 o
  -1  -3  18        0.00       -0.04      0.12 o
   0  -3  18        2.44        1.78      0.18 o
   1  -3  18       39.50       42.95      0.73 o
   2  -3  18        5.62        6.00      0.41 o
   3  -3  18        0.14        0.14      0.19 o
   4  -3  18        3.02        2.71      0.54 o
  -4  -2  18        0.57        0.28      0.21 o
  -3  -2  18       14.81       15.37      0.48 o
  -2  -2  18        1.34        1.73      0.21 o
  -1  -2  18        9.95       10.38      0.34 o
   0  -2  18        5.15        5.08      0.24 o
   1  -2  18       19.41       17.82      0.40 o
   2  -2  18       26.11       27.10      0.59 o
   3  -2  18        0.45        0.59      0.18 o
   4  -2  18        3.58        4.03      0.35 o
  -5  -1  18       17.99       19.62      0.77 o
  -4  -1  18        0.41        0.70      0.22 o
  -3  -1  18       23.20       23.09      0.70 o
  -2  -1  18        0.78        0.34      0.14 o
  -1  -1  18        1.42        1.60      0.15 o
   0  -1  18       14.10       15.67      0.41 o
   1  -1  18       19.26       18.26      0.60 o
   2  -1  18      139.99      141.20      2.42 o
   3  -1  18       10.19       10.31      0.43 o
   4  -1  18        1.24        1.13      0.30 o
  -5   0  18        3.48        3.70      0.41 o
  -4   0  18        4.02        3.80      0.34 o
  -3   0  18       13.05       12.97      0.42 o
  -2   0  18       27.18       29.22      0.65 o
  -1   0  18        3.89        4.17      0.23 o
   0   0  18       10.15       10.24      0.44 o
   1   0  18        0.59        0.60      0.16 o
   2   0  18       16.76       19.62      0.59 o
   3   0  18       19.60       20.53      0.54 o
   4   0  18        0.79        1.08      0.33 o
  -4   1  18        6.91        5.29      0.38 o
  -3   1  18        1.27        1.45      0.19 o
  -2   1  18        2.87        2.90      0.20 o
  -1   1  18        2.97        2.76      0.24 o
   0   1  18        5.25        3.43      0.25 o
   1   1  18       31.02       30.65      0.67 o
   2   1  18       30.41       30.13      0.69 o
   3   1  18       81.26       81.47      1.89 o
   4   1  18        0.84        0.79      0.30 o
  -4   2  18        7.02        5.88      0.41 o
  -3   2  18        0.84        0.83      0.19 o
  -2   2  18        0.57        0.25      0.16 o
  -1   2  18       30.17       28.75      0.70 o
   0   2  18       27.78       27.53      0.59 o
   1   2  18       18.54       18.97      0.63 o
   2   2  18      100.18      104.70      2.18 o
   3   2  18       10.96       10.72      0.75 o
  -4   3  18        5.32        5.65      0.61 o
  -3   3  18        0.05       -0.17      0.17 o
  -2   3  18        3.76        3.19      0.25 o
  -1   3  18        8.59        8.70      0.33 o
   0   3  18        1.47        1.23      0.22 o
   1   3  18        0.20        0.31      0.19 o
   2   3  18       31.31       32.47      1.00 o
   3   3  18        0.04        0.01      0.19 o
  -4   4  18        1.97        1.45      0.30 o
  -3   4  18       23.69       21.92      0.85 o
  -2   4  18        0.00       -0.07      0.14 o
  -1   4  18        1.22        1.10      0.24 o
   0   4  18        6.06        6.37      0.45 o
   1   4  18       56.79       58.38      1.39 o
   2   4  18       13.58       13.20      0.61 o
   3   4  18       32.65       30.41      0.86 o
  -4   5  18        1.46        2.10      0.45 o
  -3   5  18       34.50       36.76      0.95 o
  -2   5  18        2.42        2.29      0.41 o
  -1   5  18        0.86        0.75      0.24 o
   0   5  18        5.22        4.99      0.41 o
   1   5  18        0.04        0.15      0.27 o
   2   5  18        0.00        0.08      0.20 o
   3   5  18       18.62       19.67      1.02 o
  -4   6  18        7.48        6.98      0.85 o
  -3   6  18        3.83        4.12      0.63 o
  -2   6  18       29.07       30.32      1.31 o
  -1   6  18       21.91       22.64      1.07 o
   0   6  18        0.36        0.35      0.27 o
   1   6  18        0.16        0.04      0.19 o
   2   6  18        7.71        8.03      0.51 o
  -3   7  18        1.59        1.66      0.48 o
  -2   7  18        1.80        1.66      0.43 o
  -1   7  18       13.73       12.27      0.77 o
   0   7  18        0.27        0.35      0.20 o
   1   7  18        0.44        0.57      0.24 o
   2   7  18       61.71       65.69      1.54 o
  -3   8  18        3.49        4.48      0.65 o
  -2   8  18        0.56        0.60      0.35 o
  -1   8  18        8.26        8.85      0.66 o
   0   8  18       27.51       27.63      1.09 o
   1   8  18       28.77       31.96      0.98 o
  -2   9  18        4.90        4.52      0.60 o
  -1   9  18        7.85        7.98      0.65 o
   0   9  18        0.66        0.37      0.29 o
   1   9  18       17.02       16.30      0.79 o
  -1 -10  19        0.90        0.64      0.30 o
   0 -10  19        7.47        7.03      0.81 o
   1 -10  19        1.33        1.20      0.31 o
  -2  -9  19        3.23        4.13      0.37 o
  -1  -9  19        0.12        0.40      0.32 o
   0  -9  19        3.99        5.07      0.54 o
   1  -9  19       24.42       27.31      1.54 o
  -3  -8  19        0.85        0.63      0.36 o
  -2  -8  19       12.88       13.60      0.62 o
  -1  -8  19       39.45       41.95      1.10 o
   0  -8  19       27.53       29.45      0.73 o
   1  -8  19        0.05        0.07      0.22 o
   2  -8  19       80.84       86.85      2.32 o
  -3  -7  19        0.00        0.48      0.25 o
  -2  -7  19       30.86       29.48      0.88 o
  -1  -7  19        3.04        2.68      0.24 o
   0  -7  19        1.22        1.57      0.32 o
   1  -7  19        1.48        1.11      0.26 o
   2  -7  19        0.64        0.37      0.22 o
  -4  -6  19       28.76       29.47      1.11 o
  -3  -6  19        8.50        8.09      0.49 o
  -2  -6  19        3.59        3.19      0.25 o
  -1  -6  19       24.66       25.25      0.67 o
   0  -6  19       58.09       58.82      1.03 o
   1  -6  19        5.13        4.79      0.35 o
   2  -6  19        0.33        0.62      0.21 o
   3  -6  19       26.06       25.87      0.76 o
  -3  -5  19        2.26        2.41      0.79 o
  -2  -5  19        8.23        8.67      0.43 o
  -1  -5  19        0.65        0.90      0.18 o
   0  -5  19        0.25        0.04      0.15 o
   1  -5  19       24.58       25.13      0.69 o
   2  -5  19        3.98        4.08      0.34 o
   3  -5  19       17.07       16.77      0.60 o
  -4  -4  19        0.60        0.55      0.24 o
  -3  -4  19       49.69       48.58      1.27 o
  -2  -4  19        0.35        0.48      0.18 o
  -1  -4  19       15.70       14.39      0.48 o
   0  -4  19        9.29        8.57      0.34 o
   1  -4  19        0.24        0.31      0.15 o
   2  -4  19        3.35        3.45      0.29 o
   3  -4  19        2.47        2.39      0.30 o
  -4  -3  19        4.58        4.12      0.75 o
  -3  -3  19       26.21       23.96      0.69 o
  -2  -3  19      215.74      208.87      2.66 o
  -1  -3  19       16.02       16.08      0.43 o
   0  -3  19        5.58        6.01      0.30 o
   1  -3  19        6.91        7.91      0.33 o
   2  -3  19        2.53        2.72      0.28 o
   3  -3  19        4.87        5.11      0.38 o
  -4  -2  19       10.04        9.99      0.50 o
  -3  -2  19        0.07        0.40      0.20 o
  -2  -2  19        8.06        6.94      0.39 o
  -1  -2  19        3.06        3.23      0.31 o
   0  -2  19       16.75       17.64      0.43 o
   1  -2  19       67.37       69.15      0.95 o
   2  -2  19        1.23        1.18      0.19 o
   3  -2  19        2.14        2.11      0.24 o
  -4  -1  19       40.87       41.91      0.98 o
  -3  -1  19        7.68        6.77      0.41 o
  -2  -1  19        7.64        8.65      0.40 o
  -1  -1  19       77.83       78.68      1.00 o
   0  -1  19        7.76        7.24      0.28 o
   1  -1  19        0.30        0.48      0.18 o
   2  -1  19       18.84       20.45      1.19 o
   3  -1  19        3.96        3.91      0.34 o
  -4   0  19        8.19        9.42      0.49 o
  -3   0  19       20.38       23.12      0.67 o
  -2   0  19       10.85       11.40      0.36 o
  -1   0  19        7.01        4.84      0.33 o
   0   0  19        4.10        4.39      0.30 o
   1   0  19       18.96       19.35      0.59 o
   2   0  19        0.16       -0.03      0.23 o
   3   0  19       40.30       41.93      0.91 o
  -4   1  19       14.64       13.34      0.85 o
  -3   1  19       11.24       12.03      0.49 o
  -2   1  19       27.18       26.54      0.68 o
  -1   1  19       46.61       49.21      0.94 o
   0   1  19       29.07       28.03      0.65 o
   1   1  19       54.34       56.15      1.06 o
   2   1  19      127.89      130.17      4.95 o
   3   1  19        0.10        0.62      0.27 o
  -4   2  19       11.14       10.77      0.50 o
  -3   2  19       17.28       17.91      0.58 o
  -2   2  19       35.34       36.11      0.87 o
  -1   2  19        0.43        0.60      0.24 o
   0   2  19        1.82        2.17      0.27 o
   1   2  19       26.99       27.19      0.89 o
   2   2  19        2.85        2.87      0.37 o
   3   2  19        0.28        0.29      0.39 o
  -4   3  19        2.35        2.23      0.35 o
  -3   3  19        3.68        3.64      0.35 o
  -2   3  19       13.02       12.27      0.47 o
  -1   3  19       60.87       62.08      1.09 o
   0   3  19        2.03        2.50      0.32 o
   1   3  19       46.39       47.02      1.24 o
   2   3  19        0.18        0.00      0.22 o
   3   3  19       20.24       20.75      1.12 o
  -4   4  19        4.02        4.39      0.42 o
  -3   4  19        1.21        0.60      0.45 o
  -2   4  19       42.58       41.72      0.81 o
  -1   4  19       20.72       20.78      0.77 o
   0   4  19       30.09       30.07      0.93 o
   1   4  19        4.35        5.81      0.46 o
   2   4  19        6.45        5.99      0.49 o
   3   4  19       31.34       32.31      1.39 o
  -3   5  19       12.20       11.20      0.89 o
  -2   5  19       43.82       40.38      1.59 o
  -1   5  19       15.08       14.52      0.64 o
   0   5  19        1.33        1.80      0.30 o
   1   5  19       22.58       24.79      0.98 o
   2   5  19        4.47        4.90      0.58 o
  -3   6  19       56.06       52.77      2.01 o
  -2   6  19        4.41        4.04      0.58 o
  -1   6  19        3.72        4.64      0.43 o
   0   6  19        0.04        0.17      0.30 o
   1   6  19        4.76        6.33      0.48 o
   2   6  19        1.85        1.58      0.39 o
  -3   7  19        2.81        3.42      0.62 o
  -2   7  19        3.36        3.20      0.55 o
  -1   7  19        3.96        3.31      0.51 o
   0   7  19        3.08        3.18      0.51 o
   1   7  19        2.44        2.09      0.32 o
  -2   8  19       12.11       11.34      0.84 o
  -1   8  19        8.34        7.12      0.68 o
   0   8  19        3.70        3.47      0.47 o
   1   8  19       36.11       39.64      1.39 o
  -2  -9  20        1.60        1.82      0.43 o
  -1  -9  20        0.06       -0.27      0.27 o
   0  -9  20       16.45       17.38      0.82 o
   1  -9  20        7.81        8.03      1.00 o
  -2  -8  20       17.25       19.03      0.73 o
  -1  -8  20       29.85       30.53      1.11 o
   0  -8  20        8.11        8.80      0.55 o
   1  -8  20       10.31       10.61      0.54 o
  -3  -7  20        1.16        1.32      0.37 o
  -2  -7  20        4.53        5.80      0.83 o
  -1  -7  20       56.28       58.78      1.31 o
   0  -7  20        3.29        2.86      0.40 o
   1  -7  20       27.30       26.73      1.01 o
   2  -7  20       66.99       68.89      1.35 o
  -3  -6  20        3.58        3.25      0.64 o
  -2  -6  20        0.00       -0.04      0.21 o
  -1  -6  20       12.77       14.45      0.68 o
   0  -6  20        6.73        6.23      0.55 o
   1  -6  20       16.82       16.19      0.66 o
   2  -6  20       74.84       79.16      2.18 o
  -3  -5  20        4.98        4.21      0.38 o
  -2  -5  20       17.25       17.22      0.66 o
  -1  -5  20        0.97        0.95      0.22 o
   0  -5  20        6.14        6.60      0.64 o
   1  -5  20        4.04        2.50      0.28 o
   2  -5  20        7.26        6.47      0.49 o
  -4  -4  20        1.18        1.32      0.34 o
  -3  -4  20       12.57       12.40      0.60 o
  -2  -4  20        7.70        7.02      0.44 o
  -1  -4  20        0.01       -0.06      0.17 o
   0  -4  20       18.38       19.43      0.60 o
   1  -4  20        1.21        1.19      0.40 o
   2  -4  20        0.04        0.06      0.19 o
   3  -4  20       43.60       43.49      1.03 o
  -4  -3  20        6.13        5.68      0.54 o
  -3  -3  20        2.91        2.63      0.30 o
  -2  -3  20       54.98       53.16      1.10 o
  -1  -3  20        1.07        1.21      0.20 o
   0  -3  20        4.92        4.53      0.34 o
   1  -3  20        7.73        8.25      0.46 o
   2  -3  20       41.93       42.13      0.95 o
   3  -3  20       19.52       18.42      0.62 o
  -4  -2  20       18.96       17.36      0.73 o
  -3  -2  20      121.95      117.16      2.43 o
  -2  -2  20       33.16       30.90      0.79 o
  -1  -2  20        0.37        0.03      0.14 o
   0  -2  20        1.19        1.22      0.18 o
   1  -2  20       24.03       24.93      1.05 o
   2  -2  20        0.19        0.39      0.19 o
   3  -2  20        1.69        2.00      0.27 o
  -4  -1  20        1.15        1.19      0.27 o
  -3  -1  20        6.97        5.31      0.39 o
  -2  -1  20        9.09        8.52      0.44 o
  -1  -1  20        4.22        4.13      0.25 o
   0  -1  20       23.79       24.70      1.07 o
   1  -1  20        9.26        9.20      0.45 o
   2  -1  20       13.44       13.12      0.53 o
   3  -1  20        0.05        0.13      0.19 o
  -4   0  20        0.01       -0.09      0.21 o
  -3   0  20        5.20        4.17      0.40 o
  -2   0  20       27.45       28.99      0.59 o
  -1   0  20       55.90       52.51      1.12 o
   0   0  20        0.53        0.63      0.19 o
   1   0  20       18.93       19.78      0.61 o
   2   0  20       46.36       47.37      1.00 o
   3   0  20       20.57       23.38      1.28 o
  -4   1  20       59.59       60.79      1.25 o
  -3   1  20       49.08       49.02      1.05 o
  -2   1  20       28.14       26.00      0.76 o
  -1   1  20        0.25        0.14      0.18 o
   0   1  20        6.85        6.46      0.36 o
   1   1  20        4.87        4.93      0.48 o
   2   1  20      166.38      171.64      3.45 o
   3   1  20        4.89        5.07      0.68 o
  -4   2  20        0.04        0.02      0.27 o
  -3   2  20       15.40       17.11      1.45 o
  -2   2  20       31.56       32.04      0.83 o
  -1   2  20        1.81        2.31      0.25 o
   0   2  20       26.13       27.21      1.13 o
   1   2  20       56.18       55.21      1.42 o
   2   2  20        2.69        3.74      0.43 o
   3   2  20        0.23        0.09      0.34 o
  -3   3  20       81.51       85.92      1.59 o
  -2   3  20       79.05       81.39      1.44 o
  -1   3  20        5.61        5.14      0.46 o
   0   3  20       19.63       21.54      0.80 o
   1   3  20        1.96        1.36      0.29 o
   2   3  20        0.11       -0.16      0.23 o
  -3   4  20       20.38       21.01      0.74 o
  -2   4  20       11.39       11.12      0.63 o
  -1   4  20       24.05       23.12      0.84 o
   0   4  20       65.92       65.86      1.56 o
   1   4  20       20.36       19.97      0.78 o
   2   4  20        5.23        6.01      0.51 o
  -3   5  20       67.40       65.65      2.33 o
  -2   5  20       22.12       23.33      1.20 o
  -1   5  20       32.16       32.37      1.01 o
   0   5  20        6.12        6.77      0.51 o
   1   5  20        1.98        1.71      0.31 o
   2   5  20       57.64       54.94      1.86 o
  -2   6  20        3.31        3.62      0.59 o
  -1   6  20        0.81        1.05      0.48 o
   0   6  20       94.62       97.42      2.06 o
   1   6  20       22.04       22.05      1.79 o
  -2   7  20       18.83       15.97      1.02 o
  -1   7  20        5.29        5.90      0.66 o
   0   7  20        1.71        2.12      0.33 o
   1   7  20        0.43        0.39      0.31 o
   0  -8  21        0.02       -0.18      0.25 o
  -2  -7  21        1.10        0.66      0.45 o
  -1  -7  21        2.82        2.54      0.32 o
   0  -7  21        1.61        0.75      0.32 o
   1  -7  21        2.30        1.66      0.33 o
  -2  -6  21       18.50       19.92      0.70 o
  -1  -6  21        2.43        2.94      0.40 o
   0  -6  21        0.07        0.03      0.20 o
   1  -6  21       21.41       20.29      0.76 o
   2  -6  21       33.00       32.43      1.82 o
  -3  -5  21        2.60        2.46      0.40 o
  -2  -5  21       16.08       16.41      0.64 o
  -1  -5  21       33.70       34.40      0.85 o
   0  -5  21        2.67        1.78      0.27 o
   1  -5  21        2.89        3.57      0.33 o
   2  -5  21       29.71       28.69      1.93 o
  -3  -4  21       62.12       60.00      1.35 o
  -2  -4  21        7.62        7.92      0.44 o
  -1  -4  21        0.87        0.27      0.23 o
   0  -4  21       41.01       41.93      0.95 o
   1  -4  21       34.42       35.71      1.02 o
   2  -4  21       11.73       11.99      0.60 o
  -3  -3  21        3.52        3.08      0.33 o
  -2  -3  21        4.62        4.15      0.35 o
  -1  -3  21        0.06       -0.05      0.19 o
   0  -3  21       24.05       24.24      0.96 o
   1  -3  21        4.25        4.74      0.36 o
   2  -3  21       12.77       13.40      0.52 o
  -3  -2  21        2.61        2.92      0.32 o
  -2  -2  21        0.00        0.06      0.19 o
  -1  -2  21       12.97       13.65      0.52 o
   0  -2  21        8.58        7.71      0.47 o
   1  -2  21       33.91       34.27      0.90 o
   2  -2  21        1.49        2.25      0.28 o
  -3  -1  21        2.79        2.89      0.32 o
  -2  -1  21        0.81        0.74      0.22 o
  -1  -1  21        5.33        5.48      0.38 o
   0  -1  21       18.17       19.54      0.65 o
   1  -1  21       70.31       69.65      1.37 o
   2  -1  21        7.52        7.48      0.84 o
  -3   0  21        3.63        3.81      0.35 o
  -2   0  21        1.72        1.57      0.34 o
  -1   0  21        3.40        3.35      0.33 o
   0   0  21        5.14        5.80      0.39 o
   1   0  21       22.21       24.90      0.70 o
   2   0  21        1.57        1.25      0.34 o
  -3   1  21        0.00        0.00      0.21 o
  -2   1  21        0.01        0.03      0.27 o
  -1   1  21        5.47        4.41      0.35 o
   0   1  21       16.26       15.97      0.53 o
   1   1  21       25.77       25.57      0.92 o
   2   1  21       63.28       67.34      1.69 o
  -3   2  21        0.19        0.09      0.21 o
  -2   2  21        4.95        4.86      0.38 o
  -1   2  21       11.15       10.82      0.54 o
   0   2  21       16.51       16.49      0.72 o
   1   2  21       96.17       95.41      2.10 o
   2   2  21        1.35        1.32      0.32 o
  -3   3  21        1.80        2.02      0.36 o
  -2   3  21        1.74        1.56      0.26 o
  -1   3  21        0.00        0.09      0.23 o
   0   3  21        2.32        1.71      0.31 o
   1   3  21       14.10       13.38      0.65 o
   2   3  21        0.94        0.58      0.37 o
  -3   4  21       27.44       28.35      1.46 o
  -2   4  21        7.11        6.74      0.57 o
  -1   4  21       24.38       25.71      0.91 o
   0   4  21       17.96       19.40      0.78 o
   1   4  21       17.96       19.22      1.42 o
  -2   5  21       17.99       16.89      1.04 o
  -1   5  21       38.17       36.29      1.11 o
   0   5  21       23.38       24.50      0.88 o
   1   5  21        2.15        1.81      0.42 o
  -2   6  21        0.41        0.67      0.38 o
  -1   6  21       17.32       18.45      1.05 o
   0   6  21       17.18       17.15      0.74 o
  -1  -7  22        0.76        0.52      0.32 o
   0  -7  22        1.39        0.82      0.34 o
  -2  -6  22       17.93       16.59      0.78 o
  -1  -6  22       23.84       24.72      0.72 o
   0  -6  22        0.73        0.42      0.24 o
   1  -6  22        1.12        0.96      0.31 o
  -2  -5  22        0.38        0.16      0.31 o
  -1  -5  22        0.07       -0.20      0.20 o
   0  -5  22        8.85        9.51      0.79 o
   1  -5  22        0.85        1.21      0.26 o
  -3  -4  22        0.00        0.24      0.52 o
  -2  -4  22        0.00       -0.19      0.19 o
  -1  -4  22       10.08        9.95      0.49 o
   0  -4  22        5.50        6.42      0.42 o
   1  -4  22       14.19       13.98      0.54 o
  -3  -3  22       24.09       23.25      1.23 o
  -2  -3  22        4.17        3.19      0.33 o
  -1  -3  22        6.00        6.40      0.42 o
   0  -3  22       30.15       31.35      1.27 o
   1  -3  22        0.54        0.26      0.23 o
   2  -3  22        0.05        0.04      0.34 o
  -3  -2  22       29.04       26.49      1.05 o
  -2  -2  22        2.33        2.70      0.31 o
  -1  -2  22       28.93       28.77      0.78 o
   0  -2  22       38.97       40.44      0.94 o
   1  -2  22        5.04        5.15      0.38 o
   2  -2  22        0.19        0.16      0.25 o
  -3  -1  22        0.00       -0.23      0.25 o
  -2  -1  22        3.96        3.84      0.35 o
  -1  -1  22        2.69        2.95      0.38 o
   0  -1  22        3.55        3.71      0.43 o
   1  -1  22       16.54       17.95      0.62 o
   2  -1  22       33.50       34.79      1.34 o
  -3   0  22        2.17        2.47      0.37 o
  -2   0  22       10.54        8.70      0.78 o
  -1   0  22        4.71        4.45      0.46 o
   0   0  22       42.07       41.75      0.98 o
   1   0  22       11.68       11.80      0.48 o
   2   0  22       27.98       31.41      1.50 o
  -3   1  22        2.02        1.99      0.34 o
  -2   1  22        3.35        3.38      0.42 o
  -1   1  22        0.24        0.52      0.21 o
   0   1  22       18.85       18.63      0.56 o
   1   1  22       99.77       97.79      2.18 o
   2   1  22        2.55        2.15      0.52 o
  -3   2  22        0.96        0.50      0.27 o
  -2   2  22       22.92       23.06      0.70 o
  -1   2  22        5.31        5.49      0.32 o
   0   2  22        1.46        1.55      0.34 o
   1   2  22        0.47        0.46      0.27 o
  -2   3  22        4.64        3.67      0.47 o
  -1   3  22       39.60       39.92      1.21 o
   0   3  22        5.61        5.76      0.65 o
   1   3  22        0.78        0.85      0.39 o
  -2   4  22        0.92        0.59      0.43 o
  -1   4  22        0.01        0.26      0.27 o
   0   4  22        2.24        2.51      0.58 o
   1   4  22        0.18        0.53      0.37 o
  -1   5  22        6.19        5.73      0.70 o
   0   5  22        1.50        1.28      0.43 o
  -1  -5  23       11.43       12.46      0.63 o
   0  -5  23        1.24        1.02      0.30 o
  -2  -4  23        7.49        6.45      0.51 o
  -1  -4  23       48.49       50.29      3.70 o
   0  -4  23        0.29       -0.05      0.24 o
   1  -4  23        0.48        0.50      0.46 o
  -2  -3  23        2.82        2.51      0.88 o
  -1  -3  23        9.92       10.69      0.51 o
   0  -3  23       20.25       20.57      0.72 o
   1  -3  23       25.77       27.40      0.91 o
  -2  -2  23        2.74        2.96      0.38 o
  -1  -2  23       18.26       19.01      0.87 o
   0  -2  23        1.27        1.34      0.27 o
   1  -2  23        8.84        9.56      0.62 o
  -2  -1  23        6.53        5.99      0.49 o
  -1  -1  23       24.57       25.20      0.73 o
   0  -1  23        1.96        2.36      0.30 o
   1  -1  23       43.71       45.92      1.68 o
  -2   0  23       14.75       15.01      0.66 o
  -1   0  23        0.30        0.07      0.26 o
   0   0  23       14.59       15.82      0.67 o
   1   0  23        0.50        0.54      0.43 o
  -2   1  23        6.73        6.74      0.73 o
  -1   1  23        0.01       -0.16      0.18 o
   0   1  23        0.50        0.84      0.44 o
   1   1  23      113.59      121.92      3.53 o
  -2   2  23        1.70        1.44      0.29 o
  -1   2  23        7.83        7.36      0.82 o
   0   2  23       65.87       66.56      2.30 o
  -1   3  23        0.45        0.63      0.40 o
   0   3  23        0.69        0.40      0.37 o
  -1  -1  24        3.50        3.57      0.62 o
 
